# Supplementary material for: Combination of CRP and miRNA signature as a potential diagnostic strategy for Kawasaki disease
Source: Front Pediatr. 2025 Oct 15;13:1678095. doi: 10.3389/fped.2025.1678095 (PMC12568371; doi:10.3389/fped.2025.1678095)
Supplement: Supplementary Table S1 — Gene targets identified to be interacting with all three candidate miRNAs (miR-223-3p, miR-19a-3p and miR-18a-5p) by miRnet 2.0. [file Table1.xlsx]

## Sheet: S1
ID	Accession	Target	TargetID	Experiment	Literature	Tissue
hsa-mir-18a-5p	MIMAT0000072	ABR	29	CLASH	23622248	Peripheral blood
hsa-mir-18a-5p	MIMAT0000072	ACTL6A	86	Sequencing	20371350	Peripheral blood
hsa-mir-18a-5p	MIMAT0000072	FAS	355	qRT-PCR	24955218	Peripheral blood
hsa-mir-18a-5p	MIMAT0000072	ARF6	382	PAR-CLIP	20371350	Peripheral blood
hsa-mir-18a-5p	MIMAT0000072	ARVCF	421	CLASH	23622248	Peripheral blood
hsa-mir-18a-5p	MIMAT0000072	ATM	472	Luciferase reporter assay//PAR-CLIP//qRT-PCR//Sequencing//Western blot	21980462|23437304|20371350|23857602|22100165|22291592|23818585	Peripheral blood
hsa-mir-18a-5p	MIMAT0000072	ATP1A1	476	CLASH	23622248	Peripheral blood
hsa-mir-18a-5p	MIMAT0000072	CCND1	595	PAR-CLIP	21572407	Peripheral blood
hsa-mir-18a-5p	MIMAT0000072	BCL2	596	Luciferase reporter assay//qRT-PCR//Western blot	24280866	Peripheral blood
hsa-mir-18a-5p	MIMAT0000072	BDH1	622	HITS-CLIP	23824327|23313552|21572407|27418678	Peripheral blood
hsa-mir-18a-5p	MIMAT0000072	ZFP36L2	678	CLASH	23622248	Peripheral blood
hsa-mir-18a-5p	MIMAT0000072	CA12	771	PAR-CLIP//Sequencing	20371350|21572407	Peripheral blood
hsa-mir-18a-5p	MIMAT0000072	CAD	790	PAR-CLIP	23592263	Peripheral blood
hsa-mir-18a-5p	MIMAT0000072	CANX	821	CLASH	23622248	Peripheral blood
hsa-mir-18a-5p	MIMAT0000072	RUNX1	861	Luciferase reporter assay//qRT-PCR//Western blot	25452107	Peripheral blood
hsa-mir-18a-5p	MIMAT0000072	CCT6A	908	CLASH	23622248	Peripheral blood
hsa-mir-18a-5p	MIMAT0000072	CDC20	991	CLASH	23622248	Peripheral blood
hsa-mir-18a-5p	MIMAT0000072	COX7B	1349	CLASH	23622248	Peripheral blood
hsa-mir-18a-5p	MIMAT0000072	CREBL2	1389	In situ hybridization//Next Generation Sequencing (NGS)//PAR-CLIP//qRT-PCR//Sequencing	20371350|23446348|22012620|21572407|26233958	Peripheral blood
hsa-mir-18a-5p	MIMAT0000072	CTGF	1490	Flow//Luciferase reporter assay//Microarray//Northern blot//qRT-PCR//Western blot	16331254|19233176|27421245	Peripheral blood
hsa-mir-18a-5p	MIMAT0000072	DDX5	1655	CLASH	23622248	Peripheral blood
hsa-mir-18a-5p	MIMAT0000072	DIAPH1	1729	CLASH	23622248	Peripheral blood
hsa-mir-18a-5p	MIMAT0000072	DNMT1	1786	Luciferase reporter assay	23306545	Peripheral blood
hsa-mir-18a-5p	MIMAT0000072	TSC22D3	1831	PAR-CLIP//qRT-PCR	19131573|23592263|21572407	Peripheral blood
hsa-mir-18a-5p	MIMAT0000072	EEF1A1	1915	CLASH	23622248	Peripheral blood
hsa-mir-18a-5p	MIMAT0000072	EEF2	1938	CLASH	23622248	Peripheral blood
hsa-mir-18a-5p	MIMAT0000072	EIF4EBP2	1979	CLASH	23622248	Peripheral blood
hsa-mir-18a-5p	MIMAT0000072	CLN8	2055	PAR-CLIP	21572407	Peripheral blood
hsa-mir-18a-5p	MIMAT0000072	ESR1	2099	In situ hybridization//Luciferase reporter assay//Microarray//Next Generation Sequencing (NGS)//qRT-PCR//Western blot	19706389|19684618|20080637|26233958	Peripheral blood
hsa-mir-18a-5p	MIMAT0000072	ETFA	2108	CLASH	23622248	Peripheral blood
hsa-mir-18a-5p	MIMAT0000072	ETS2	2114	CLASH	23622248	Peripheral blood
hsa-mir-18a-5p	MIMAT0000072	F3	2152	PAR-CLIP	23592263|21572407|20371350|26701625	Peripheral blood
hsa-mir-18a-5p	MIMAT0000072	FCGR2B	2213	qRT-PCR//Western blot	24169826	Peripheral blood
hsa-mir-18a-5p	MIMAT0000072	GABPA	2551	Sequencing	20371350	Peripheral blood
hsa-mir-18a-5p	MIMAT0000072	GCH1	2643	CLASH	23622248	Peripheral blood
hsa-mir-18a-5p	MIMAT0000072	B4GALT1	2683	CLASH	23622248	Peripheral blood
hsa-mir-18a-5p	MIMAT0000072	GNAS	2778	PAR-CLIP	23592263|23446348	Peripheral blood
hsa-mir-18a-5p	MIMAT0000072	GNL1	2794	PAR-CLIP	23592263	Peripheral blood
hsa-mir-18a-5p	MIMAT0000072	NR3C1	2908	Luciferase reporter assay//pMIR-REPORT//Western blot	19131573|27888798	Peripheral blood
hsa-mir-18a-5p	MIMAT0000072	HIF1A	3091	Luciferase reporter assay//PAR-CLIP//qRT-PCR//Sequencing//Western blot	20371350|22012620|21572407|27080303|26622381	Peripheral blood
hsa-mir-18a-5p	MIMAT0000072	HMGCS1	3157	Sequencing	20371350	Peripheral blood
hsa-mir-18a-5p	MIMAT0000072	HOXA9	3205	Sequencing	20371350	Peripheral blood
hsa-mir-18a-5p	MIMAT0000072	AGFG1	3267	PAR-CLIP	23446348|21572407|20371350	Peripheral blood
hsa-mir-18a-5p	MIMAT0000072	HSF2	3298	Immunofluorescence//In situ hybridization//Luciferase reporter assay//qRT-PCR//Western blot	20724452	Peripheral blood
hsa-mir-18a-5p	MIMAT0000072	ID4	3400	PAR-CLIP	20371350	Peripheral blood
hsa-mir-18a-5p	MIMAT0000072	IFNAR2	3455	PAR-CLIP	23446348|21572407|20371350	Peripheral blood
hsa-mir-18a-5p	MIMAT0000072	IGHMBP2	3508	CLASH	23622248	Peripheral blood
hsa-mir-18a-5p	MIMAT0000072	RBPJ	3516	CLASH	23622248	Peripheral blood
hsa-mir-18a-5p	MIMAT0000072	IRF2	3660	Immunohistochemistry//In situ hybridization//Luciferase reporter assay//PAR-CLIP//qRT-PCR//Western blot	22012620|26173586	Peripheral blood
hsa-mir-18a-5p	MIMAT0000072	ITGA2	3673	PAR-CLIP	21572407	Peripheral blood
hsa-mir-18a-5p	MIMAT0000072	TNPO1	3842	CLASH	23622248	Peripheral blood
hsa-mir-18a-5p	MIMAT0000072	SMAD2	4087	Luciferase reporter assay//Microarray	24664294|27641158	Peripheral blood
hsa-mir-18a-5p	MIMAT0000072	SMAD3	4088	Western blot	23249750	Peripheral blood
hsa-mir-18a-5p	MIMAT0000072	SMAD4	4089	Immunoblot//Luciferase reporter assay//Microarray//qRT-PCR//Western blot	20940405	Peripheral blood
hsa-mir-18a-5p	MIMAT0000072	MBD1	4152	HITS-CLIP	23313552	Peripheral blood
hsa-mir-18a-5p	MIMAT0000072	MCM5	4174	CLASH	23622248	Peripheral blood
hsa-mir-18a-5p	MIMAT0000072	MEF2D	4209	Immunoprecipitaion//Luciferase reporter assay//qRT-PCR//Western blot	26356851	Peripheral blood
hsa-mir-18a-5p	MIMAT0000072	MID1	4281	Sequencing	20371350	Peripheral blood
hsa-mir-18a-5p	MIMAT0000072	MYLK	4638	In situ hybridization//Next Generation Sequencing (NGS)//qRT-PCR	26233958	Peripheral blood
hsa-mir-18a-5p	MIMAT0000072	NEDD9	4739	qRT-PCR//Western blot	22308110	Peripheral blood
hsa-mir-18a-5p	MIMAT0000072	NEO1	4756	qRT-PCR//Western blot	24657544	Peripheral blood
hsa-mir-18a-5p	MIMAT0000072	PAFAH1B1	5048	Sequencing	20371350	Peripheral blood
hsa-mir-18a-5p	MIMAT0000072	PCDH9	5101	PAR-CLIP	22100165	Peripheral blood
hsa-mir-18a-5p	MIMAT0000072	PCNA	5111	CLASH	23622248	Peripheral blood
hsa-mir-18a-5p	MIMAT0000072	PDE4D	5144	PAR-CLIP//Sequencing	20371350|23592263	Peripheral blood
hsa-mir-18a-5p	MIMAT0000072	PI4KB	5298	CLASH	23622248	Peripheral blood
hsa-mir-18a-5p	MIMAT0000072	PON2	5445	CLASH	23622248	Peripheral blood
hsa-mir-18a-5p	MIMAT0000072	PPIA	5478	CLASH	23622248	Peripheral blood
hsa-mir-18a-5p	MIMAT0000072	PPP1CB	5500	Sequencing	20371350	Peripheral blood
hsa-mir-18a-5p	MIMAT0000072	MAPK13	5603	PAR-CLIP	23446348	Peripheral blood
hsa-mir-18a-5p	MIMAT0000072	PSMB5	5693	Sequencing	20371350	Peripheral blood
hsa-mir-18a-5p	MIMAT0000072	PTEN	5728	Immunohistochemistry//Luciferase reporter assay//qRT-PCR//Western blot	20008935|23511639|27291152	Peripheral blood
hsa-mir-18a-5p	MIMAT0000072	TWF1	5756	PAR-CLIP	21572407	Peripheral blood
hsa-mir-18a-5p	MIMAT0000072	RAB5A	5868	Sequencing	20371350	Peripheral blood
hsa-mir-18a-5p	MIMAT0000072	RAB5C	5878	PAR-CLIP	23592263|23446348|21572407|20371350|26701625	Peripheral blood
hsa-mir-18a-5p	MIMAT0000072	RAP1A	5906	PAR-CLIP	23446348	Peripheral blood
hsa-mir-18a-5p	MIMAT0000072	RNF4	6047	CLASH	23622248	Peripheral blood
hsa-mir-18a-5p	MIMAT0000072	RORA	6095	PAR-CLIP	21572407|20371350	Peripheral blood
hsa-mir-18a-5p	MIMAT0000072	RPL7A	6130	CLASH	23622248	Peripheral blood
hsa-mir-18a-5p	MIMAT0000072	RPL9	6133	CLASH	23622248	Peripheral blood
hsa-mir-18a-5p	MIMAT0000072	SDC4	6385	Luciferase reporter assay//qRT-PCR	25089138	Peripheral blood
hsa-mir-18a-5p	MIMAT0000072	SRSF6	6431	CLASH	23622248	Peripheral blood
hsa-mir-18a-5p	MIMAT0000072	SON	6651	Sequencing	20371350	Peripheral blood
hsa-mir-18a-5p	MIMAT0000072	SOX12	6666	HITS-CLIP	23313552	Peripheral blood
hsa-mir-18a-5p	MIMAT0000072	SP100	6672	PAR-CLIP	23592263	Peripheral blood
hsa-mir-18a-5p	MIMAT0000072	STK4	6789	Immunohistochemistry//In situ hybridization//Luciferase reporter assay//qRT-PCR//Western blot	24752237	Peripheral blood
hsa-mir-18a-5p	MIMAT0000072	SYPL1	6856	Sequencing	20371350	Peripheral blood
hsa-mir-18a-5p	MIMAT0000072	TCEA2	6919	CLASH	23622248	Peripheral blood
hsa-mir-18a-5p	MIMAT0000072	TCP1	6950	CLASH	23622248	Peripheral blood
hsa-mir-18a-5p	MIMAT0000072	TGFBR2	7048	Luciferase reporter assay//Microarray//qRT-PCR//Western blot	20940405|28131417	Peripheral blood
hsa-mir-18a-5p	MIMAT0000072	THRA	7067	Microarray//Northern blot	16331254	Peripheral blood
hsa-mir-18a-5p	MIMAT0000072	TLE3	7090	CLASH	23622248	Peripheral blood
hsa-mir-18a-5p	MIMAT0000072	TNFAIP3	7128	Luciferase reporter assay//Microarray//qRT-PCR//Western blot	26783726	Peripheral blood
hsa-mir-18a-5p	MIMAT0000072	TP53	7157	qRT-PCR	24955218	Peripheral blood
hsa-mir-18a-5p	MIMAT0000072	UBC	7316	CLASH	23622248	Peripheral blood
hsa-mir-18a-5p	MIMAT0000072	UBE2G1	7326	Sequencing	20371350	Peripheral blood
hsa-mir-18a-5p	MIMAT0000072	VCP	7415	PAR-CLIP	23592263	Peripheral blood
hsa-mir-18a-5p	MIMAT0000072	EZR	7430	Sequencing	20371350	Peripheral blood
hsa-mir-18a-5p	MIMAT0000072	ZNF711	7552	Sequencing	20371350	Peripheral blood
hsa-mir-18a-5p	MIMAT0000072	ZNF708	7562	Sequencing	20371350	Peripheral blood
hsa-mir-18a-5p	MIMAT0000072	ZNF33A	7581	Sequencing	20371350	Peripheral blood
hsa-mir-18a-5p	MIMAT0000072	ZNF132	7691	PAR-CLIP	23446348|22012620	Peripheral blood
hsa-mir-18a-5p	MIMAT0000072	ZFAND5	7763	Sequencing	20371350	Peripheral blood
hsa-mir-18a-5p	MIMAT0000072	NCOA3	8202	Western blot	19706389	Peripheral blood
hsa-mir-18a-5p	MIMAT0000072	CUL4A	8451	CLASH	23622248	Peripheral blood
hsa-mir-18a-5p	MIMAT0000072	IRS4	8471	CLASH	23622248	Peripheral blood
hsa-mir-18a-5p	MIMAT0000072	YBX3	8531	CLASH	23622248	Peripheral blood
hsa-mir-18a-5p	MIMAT0000072	TNFSF11	8600	Luciferase reporter assay//Microarray//Northern blot	16331254	Peripheral blood
hsa-mir-18a-5p	MIMAT0000072	ADAM15	8751	CLASH	23622248	Peripheral blood
hsa-mir-18a-5p	MIMAT0000072	NR1I2	8856	Luciferase reporter assay//Western blot	28408657	Peripheral blood
hsa-mir-18a-5p	MIMAT0000072	HERC1	8925	CLASH	23622248	Peripheral blood
hsa-mir-18a-5p	MIMAT0000072	PAPSS2	9060	CLASH	23622248	Peripheral blood
hsa-mir-18a-5p	MIMAT0000072	PKMYT1	9088	CLASH	23622248	Peripheral blood
hsa-mir-18a-5p	MIMAT0000072	ZMYM3	9203	CLASH	23622248	Peripheral blood
hsa-mir-18a-5p	MIMAT0000072	LARGE1	9215	CLASH	23622248	Peripheral blood
hsa-mir-18a-5p	MIMAT0000072	RPS6KA5	9252	PAR-CLIP	21572407	Peripheral blood
hsa-mir-18a-5p	MIMAT0000072	TBPL1	9519	Luciferase reporter assay//PAR-CLIP//qRT-PCR//Western blot	23592263|23446348|21572407|26398009	Peripheral blood
hsa-mir-18a-5p	MIMAT0000072	MDC1	9656	CLASH	23622248	Peripheral blood
hsa-mir-18a-5p	MIMAT0000072	KIAA0100	9703	CLASH	23622248	Peripheral blood
hsa-mir-18a-5p	MIMAT0000072	UTP14C	9724	PAR-CLIP	21572407	Peripheral blood
hsa-mir-18a-5p	MIMAT0000072	MATR3	9782	CLASH	23622248	Peripheral blood
hsa-mir-18a-5p	MIMAT0000072	CKAP5	9793	Sequencing	20371350	Peripheral blood
hsa-mir-18a-5p	MIMAT0000072	TOMM20	9804	PAR-CLIP	23592263	Peripheral blood
hsa-mir-18a-5p	MIMAT0000072	EFCAB14	9813	HITS-CLIP	23313552	Peripheral blood
hsa-mir-18a-5p	MIMAT0000072	SUPT7L	9913	PAR-CLIP//Sequencing	20371350|21572407	Peripheral blood
hsa-mir-18a-5p	MIMAT0000072	BCL2L10	10017	Luciferase reporter assay	24184144	Peripheral blood
hsa-mir-18a-5p	MIMAT0000072	CTDSPL	10217	Sequencing	20371350	Peripheral blood
hsa-mir-18a-5p	MIMAT0000072	HNRNPR	10236	Sequencing	20371350	Peripheral blood
hsa-mir-18a-5p	MIMAT0000072	DCAF7	10238	CLASH//PAR-CLIP	23622248|21572407|20371350	Peripheral blood
hsa-mir-18a-5p	MIMAT0000072	AP3S2	10239	PAR-CLIP//Sequencing	20371350	Peripheral blood
hsa-mir-18a-5p	MIMAT0000072	RACK1	10399	CLASH	23622248	Peripheral blood
hsa-mir-18a-5p	MIMAT0000072	PIAS3	10401	Immunohistochemistry//In situ hybridization//Luciferase reporter assay//qRT-PCR	23322197	Peripheral blood
hsa-mir-18a-5p	MIMAT0000072	SEC24B	10427	CLASH	23622248	Peripheral blood
hsa-mir-18a-5p	MIMAT0000072	FAM3C	10447	PAR-CLIP	21572407|20371350	Peripheral blood
hsa-mir-18a-5p	MIMAT0000072	LRRC41	10489	CLASH	23622248	Peripheral blood
hsa-mir-18a-5p	MIMAT0000072	DCTN2	10540	CLASH	23622248	Peripheral blood
hsa-mir-18a-5p	MIMAT0000072	RABAC1	10567	CLASH	23622248	Peripheral blood
hsa-mir-18a-5p	MIMAT0000072	TXNIP	10628	PAR-CLIP	23592263|24398324	Peripheral blood
hsa-mir-18a-5p	MIMAT0000072	RAD51AP1	10635	PAR-CLIP	23592263	Peripheral blood
hsa-mir-18a-5p	MIMAT0000072	IGF2BP2	10644	Microarray//Northern blot	16331254	Peripheral blood
hsa-mir-18a-5p	MIMAT0000072	ZNF460	10794	PAR-CLIP	21572407|20371350	Peripheral blood
hsa-mir-18a-5p	MIMAT0000072	MSL3	10943	CLASH	23622248	Peripheral blood
hsa-mir-18a-5p	MIMAT0000072	BVES	11149	CLASH	23622248	Peripheral blood
hsa-mir-18a-5p	MIMAT0000072	ZNF507	22847	PAR-CLIP	20371350	Peripheral blood
hsa-mir-18a-5p	MIMAT0000072	KIAA0907	22889	Sequencing	20371350	Peripheral blood
hsa-mir-18a-5p	MIMAT0000072	ACIN1	22985	Sequencing	20371350	Peripheral blood
hsa-mir-18a-5p	MIMAT0000072	SPEN	23013	PAR-CLIP	26701625	Peripheral blood
hsa-mir-18a-5p	MIMAT0000072	NCOA6	23054	Sequencing	20371350	Peripheral blood
hsa-mir-18a-5p	MIMAT0000072	EXPH5	23086	In situ hybridization//Next Generation Sequencing (NGS)//qRT-PCR	26233958	Peripheral blood
hsa-mir-18a-5p	MIMAT0000072	TRIM35	23087	PAR-CLIP	27292025	Peripheral blood
hsa-mir-18a-5p	MIMAT0000072	CDK19	23097	qRT-PCR//Western blot	22308110	Peripheral blood
hsa-mir-18a-5p	MIMAT0000072	TNRC6B	23112	Sequencing	20371350	Peripheral blood
hsa-mir-18a-5p	MIMAT0000072	PHLPP1	23239	Immunoblot//Luciferase reporter assay	22116552	Peripheral blood
hsa-mir-18a-5p	MIMAT0000072	SYNM	23336	PAR-CLIP	21572407	Peripheral blood
hsa-mir-18a-5p	MIMAT0000072	SMCHD1	23347	CLASH	23622248	Peripheral blood
hsa-mir-18a-5p	MIMAT0000072	DICER1	23405	Immunohistochemistry//In situ hybridization//Luciferase reporter assay//Microarray//qRT-PCR//Sequencing//Western blot	23097559|20371350	Peripheral blood
hsa-mir-18a-5p	MIMAT0000072	CRB1	23418	PAR-CLIP	23592263	Peripheral blood
hsa-mir-18a-5p	MIMAT0000072	ISCU	23479	PAR-CLIP	26701625	Peripheral blood
hsa-mir-18a-5p	MIMAT0000072	DAAM2	23500	Sequencing	20371350	Peripheral blood
hsa-mir-18a-5p	MIMAT0000072	DDAH1	23576	CLASH	23622248	Peripheral blood
hsa-mir-18a-5p	MIMAT0000072	ZMYND8	23613	CLASH	23622248	Peripheral blood
hsa-mir-18a-5p	MIMAT0000072	TMEM2	23670	HITS-CLIP	23313552	Peripheral blood
hsa-mir-18a-5p	MIMAT0000072	STX12	23673	CLASH	23622248	Peripheral blood
hsa-mir-18a-5p	MIMAT0000072	CIZ1	25792	CLASH	23622248	Peripheral blood
hsa-mir-18a-5p	MIMAT0000072	MOB4	25843	Sequencing	20371350	Peripheral blood
hsa-mir-18a-5p	MIMAT0000072	WWTR1	25937	CLASH	23622248	Peripheral blood
hsa-mir-18a-5p	MIMAT0000072	PNISR	25957	HITS-CLIP//PAR-CLIP	23446348|21572407|26701625|27292025	Peripheral blood
hsa-mir-18a-5p	MIMAT0000072	RTL8A	26071	Sequencing	20371350	Peripheral blood
hsa-mir-18a-5p	MIMAT0000072	DCAF4	26094	PAR-CLIP	22100165	Peripheral blood
hsa-mir-18a-5p	MIMAT0000072	SERBP1	26135	CLASH	23622248	Peripheral blood
hsa-mir-18a-5p	MIMAT0000072	FBXL3	26224	PAR-CLIP	21572407	Peripheral blood
hsa-mir-18a-5p	MIMAT0000072	KLHL3	26249	HITS-CLIP	27418678	Peripheral blood
hsa-mir-18a-5p	MIMAT0000072	NBEA	26960	CLASH	23622248	Peripheral blood
hsa-mir-18a-5p	MIMAT0000072	PELP1	27043	CLASH	23622248	Peripheral blood
hsa-mir-18a-5p	MIMAT0000072	AFF4	27125	CLASH	23622248	Peripheral blood
hsa-mir-18a-5p	MIMAT0000072	SEC61A1	29927	PAR-CLIP	23592263|23446348|21572407|20371350	Peripheral blood
hsa-mir-18a-5p	MIMAT0000072	SERTAD3	29946	Sequencing	20371350	Peripheral blood
hsa-mir-18a-5p	MIMAT0000072	PSAT1	29968	PAR-CLIP	23592263|23446348|20371350|26701625	Peripheral blood
hsa-mir-18a-5p	MIMAT0000072	DCAF8	50717	PAR-CLIP	23592263	Peripheral blood
hsa-mir-18a-5p	MIMAT0000072	RLIM	51132	PAR-CLIP	21572407	Peripheral blood
hsa-mir-18a-5p	MIMAT0000072	GLRX5	51218	CLASH	23622248	Peripheral blood
hsa-mir-18a-5p	MIMAT0000072	CRIM1	51232	PAR-CLIP	22012620	Peripheral blood
hsa-mir-18a-5p	MIMAT0000072	SLC25A37	51312	PAR-CLIP	23446348	Peripheral blood
hsa-mir-18a-5p	MIMAT0000072	MRPL35	51318	PAR-CLIP	21572407	Peripheral blood
hsa-mir-18a-5p	MIMAT0000072	WAC	51322	CLASH	23622248	Peripheral blood
hsa-mir-18a-5p	MIMAT0000072	RNF138	51444	PAR-CLIP	21572407	Peripheral blood
hsa-mir-18a-5p	MIMAT0000072	RAB23	51715	Sequencing	20371350	Peripheral blood
hsa-mir-18a-5p	MIMAT0000072	ERRFI1	54206	CLASH	23622248	Peripheral blood
hsa-mir-18a-5p	MIMAT0000072	AHI1	54806	PAR-CLIP	23446348	Peripheral blood
hsa-mir-18a-5p	MIMAT0000072	GATAD2A	54815	PAR-CLIP	26701625	Peripheral blood
hsa-mir-18a-5p	MIMAT0000072	GDAP2	54834	CLASH	23622248	Peripheral blood
hsa-mir-18a-5p	MIMAT0000072	FAM120C	54954	Sequencing	20371350	Peripheral blood
hsa-mir-18a-5p	MIMAT0000072	ZNF770	54989	CLASH	23622248	Peripheral blood
hsa-mir-18a-5p	MIMAT0000072	PNPO	55163	CLASH	23622248	Peripheral blood
hsa-mir-18a-5p	MIMAT0000072	RNLS	55328	PAR-CLIP	23592263	Peripheral blood
hsa-mir-18a-5p	MIMAT0000072	RBM38	55544	PAR-CLIP	21572407|26701625	Peripheral blood
hsa-mir-18a-5p	MIMAT0000072	MAP7D1	55700	Sequencing	20371350	Peripheral blood
hsa-mir-18a-5p	MIMAT0000072	TSR1	55720	PAR-CLIP	23592263	Peripheral blood
hsa-mir-18a-5p	MIMAT0000072	SAR1A	56681	PAR-CLIP	21572407	Peripheral blood
hsa-mir-18a-5p	MIMAT0000072	UBQLN4	56893	CLASH	23622248	Peripheral blood
hsa-mir-18a-5p	MIMAT0000072	FEM1C	56929	Sequencing	20371350	Peripheral blood
hsa-mir-18a-5p	MIMAT0000072	CCNL1	57018	Microarray//Northern blot	16331254	Peripheral blood
hsa-mir-18a-5p	MIMAT0000072	PCNP	57092	Sequencing	20371350	Peripheral blood
hsa-mir-18a-5p	MIMAT0000072	AS3MT	57412	HITS-CLIP	23824327	Peripheral blood
hsa-mir-18a-5p	MIMAT0000072	AHRR	57491	CLASH	23622248	Peripheral blood
hsa-mir-18a-5p	MIMAT0000072	TAOK1	57551	PAR-CLIP	23592263	Peripheral blood
hsa-mir-18a-5p	MIMAT0000072	VPS18	57617	HITS-CLIP	23824327	Peripheral blood
hsa-mir-18a-5p	MIMAT0000072	POGK	57645	CLASH//Sequencing	20371350|23622248	Peripheral blood
hsa-mir-18a-5p	MIMAT0000072	ZSWIM6	57688	CLASH	23622248	Peripheral blood
hsa-mir-18a-5p	MIMAT0000072	TRAPPC1	58485	CLASH	23622248	Peripheral blood
hsa-mir-18a-5p	MIMAT0000072	UBL5	59286	Sequencing	20371350	Peripheral blood
hsa-mir-18a-5p	MIMAT0000072	XYLT2	64132	Sequencing	20371350	Peripheral blood
hsa-mir-18a-5p	MIMAT0000072	GIGYF1	64599	CLASH//HITS-CLIP//PAR-CLIP//Sequencing	20371350|23622248|24398324|23446348|21572407|26701625	Peripheral blood
hsa-mir-18a-5p	MIMAT0000072	PLA2G2F	64600	PAR-CLIP	23592263	Peripheral blood
hsa-mir-18a-5p	MIMAT0000072	TUT1	64852	CLASH	23622248	Peripheral blood
hsa-mir-18a-5p	MIMAT0000072	TMUB2	79089	Sequencing	20371350	Peripheral blood
hsa-mir-18a-5p	MIMAT0000072	TXNDC15	79770	CLASH	23622248	Peripheral blood
hsa-mir-18a-5p	MIMAT0000072	CSRNP3	80034	Microarray//Northern blot	16331254	Peripheral blood
hsa-mir-18a-5p	MIMAT0000072	ZNF703	80139	CLASH	23622248	Peripheral blood
hsa-mir-18a-5p	MIMAT0000072	ITM2C	81618	PAR-CLIP	23446348|21572407|20371350	Peripheral blood
hsa-mir-18a-5p	MIMAT0000072	RNF146	81847	PAR-CLIP	21572407	Peripheral blood
hsa-mir-18a-5p	MIMAT0000072	SLC25A28	81894	PAR-CLIP	23592263	Peripheral blood
hsa-mir-18a-5p	MIMAT0000072	MXD3	83463	CLASH	23622248	Peripheral blood
hsa-mir-18a-5p	MIMAT0000072	MCRIP2	84331	PAR-CLIP	23446348|21572407|20371350	Peripheral blood
hsa-mir-18a-5p	MIMAT0000072	DCTN5	84516	PAR-CLIP	24398324	Peripheral blood
hsa-mir-18a-5p	MIMAT0000072	PARD6B	84612	PAR-CLIP//Sequencing	20371350|23446348|27292025	Peripheral blood
hsa-mir-18a-5p	MIMAT0000072	LMNB2	84823	Sequencing	20371350	Peripheral blood
hsa-mir-18a-5p	MIMAT0000072	FAM104A	84923	CLASH	23622248	Peripheral blood
hsa-mir-18a-5p	MIMAT0000072	UBTD2	92181	Sequencing	20371350	Peripheral blood
hsa-mir-18a-5p	MIMAT0000072	ZNF585B	92285	PAR-CLIP	22012620	Peripheral blood
hsa-mir-18a-5p	MIMAT0000072	TIMM50	92609	PAR-CLIP	26701625	Peripheral blood
hsa-mir-18a-5p	MIMAT0000072	ZBTB47	92999	PAR-CLIP	23446348|21572407|20371350	Peripheral blood
hsa-mir-18a-5p	MIMAT0000072	ORAI3	93129	CLASH	23622248	Peripheral blood
hsa-mir-18a-5p	MIMAT0000072	ZNF670	93474	PAR-CLIP	20371350	Peripheral blood
hsa-mir-18a-5p	MIMAT0000072	NACC1	112939	PAR-CLIP	23592263|26701625	Peripheral blood
hsa-mir-18a-5p	MIMAT0000072	CDCA5	113130	CLASH	23622248	Peripheral blood
hsa-mir-18a-5p	MIMAT0000072	RNF157	114804	CLASH//PAR-CLIP	23622248|21572407	Peripheral blood
hsa-mir-18a-5p	MIMAT0000072	ACAP3	116983	CLASH	23622248	Peripheral blood
hsa-mir-18a-5p	MIMAT0000072	LRIG3	121227	CLASH	23622248	Peripheral blood
hsa-mir-18a-5p	MIMAT0000072	DCUN1D3	123879	Sequencing	20371350	Peripheral blood
hsa-mir-18a-5p	MIMAT0000072	ZC3H18	124245	CLASH	23622248	Peripheral blood
hsa-mir-18a-5p	MIMAT0000072	IRGQ	126298	CLASH	23622248	Peripheral blood
hsa-mir-18a-5p	MIMAT0000072	LIN54	132660	PAR-CLIP	23446348|21572407	Peripheral blood
hsa-mir-18a-5p	MIMAT0000072	JMY	133746	HITS-CLIP	23824327	Peripheral blood
hsa-mir-18a-5p	MIMAT0000072	FAM173B	134145	CLASH	23622248	Peripheral blood
hsa-mir-18a-5p	MIMAT0000072	VPS37A	137492	CLASH	23622248	Peripheral blood
hsa-mir-18a-5p	MIMAT0000072	PTCHD1	139411	PAR-CLIP	22100165	Peripheral blood
hsa-mir-18a-5p	MIMAT0000072	PDIK1L	149420	CLASH	23622248	Peripheral blood
hsa-mir-18a-5p	MIMAT0000072	RDH10	157506	PAR-CLIP	23592263	Peripheral blood
hsa-mir-18a-5p	MIMAT0000072	SASS6	163786	CLASH	23622248	Peripheral blood
hsa-mir-18a-5p	MIMAT0000072	ZNF367	195828	PAR-CLIP	20371350	Peripheral blood
hsa-mir-18a-5p	MIMAT0000072	ALG14	199857	PAR-CLIP	20371350	Peripheral blood
hsa-mir-18a-5p	MIMAT0000072	VMA21	203547	HITS-CLIP//PAR-CLIP	23592263|23446348|21572407|20371350|26701625	Peripheral blood
hsa-mir-18a-5p	MIMAT0000072	SLC36A1	206358	Sequencing	20371350	Peripheral blood
hsa-mir-18a-5p	MIMAT0000072	ADGRF2	222611	HITS-CLIP	27418678	Peripheral blood
hsa-mir-18a-5p	MIMAT0000072	RICTOR	253260	CLASH	23622248	Peripheral blood
hsa-mir-18a-5p	MIMAT0000072	RASSF3	283349	Sequencing	20371350	Peripheral blood
hsa-mir-18a-5p	MIMAT0000072	ZNF678	339500	PAR-CLIP	21572407	Peripheral blood
hsa-mir-18a-5p	MIMAT0000072	CA13	377677	Sequencing	20371350	Peripheral blood
hsa-mir-18a-5p	MIMAT0000072	CXorf40B	541578	CLASH	23622248	Peripheral blood
hsa-mir-18a-5p	MIMAT0000072	WDR82P1	728505	PAR-CLIP	23592263|23446348|22012620|21572407	Peripheral blood
hsa-mir-18a-5p	MIMAT0000072	C15orf38-AP3S2	100526783	PAR-CLIP	20371350	Peripheral blood
hsa-mir-19a-3p	MIMAT0000073	ABCA1	19	Luciferase reporter assay	23451058	Peripheral blood
hsa-mir-19a-3p	MIMAT0000073	ACTB	60	PAR-CLIP	23592263|21572407	Peripheral blood
hsa-mir-19a-3p	MIMAT0000073	ADRB1	153	Luciferase reporter assay//qRT-PCR//Western blot	25785039	Peripheral blood
hsa-mir-19a-3p	MIMAT0000073	ADSS	159	HITS-CLIP//PAR-CLIP	22473208|22012620|21572407|20371350	Peripheral blood
hsa-mir-19a-3p	MIMAT0000073	AKT1	207	qRT-PCR//Western blot	25400827|25914465	Peripheral blood
hsa-mir-19a-3p	MIMAT0000073	ALOX5	240	Luciferase reporter assay//qRT-PCR//Western blot	25589070	Peripheral blood
hsa-mir-19a-3p	MIMAT0000073	XIAP	331	HITS-CLIP	22473208	Peripheral blood
hsa-mir-19a-3p	MIMAT0000073	FAS	355	HITS-CLIP	22473208	Peripheral blood
hsa-mir-19a-3p	MIMAT0000073	RHOB	388	HITS-CLIP//Luciferase reporter assay//PAR-CLIP//qRT-PCR//Western blot	23592263|23446348|21572407|20371350|27329239|26041879	Peripheral blood
hsa-mir-19a-3p	MIMAT0000073	ARHGAP1	392	HITS-CLIP//PAR-CLIP	22473208|23592263|21572407|20371350	Peripheral blood
hsa-mir-19a-3p	MIMAT0000073	ASNA1	439	HITS-CLIP	22473208	Peripheral blood
hsa-mir-19a-3p	MIMAT0000073	ATP6V1B2	526	HITS-CLIP//PAR-CLIP	22473208|23592263|23446348|22012620|21572407|20371350	Peripheral blood
hsa-mir-19a-3p	MIMAT0000073	CCND1	595	flow//Luciferase reporter assay//Microarray//qRT-PCR//Western blot	20133739	Peripheral blood
hsa-mir-19a-3p	MIMAT0000073	BCL3	602	HITS-CLIP	22473208	Peripheral blood
hsa-mir-19a-3p	MIMAT0000073	BCL7A	605	HITS-CLIP	22473208	Peripheral blood
hsa-mir-19a-3p	MIMAT0000073	BMP3	651	PAR-CLIP	21572407	Peripheral blood
hsa-mir-19a-3p	MIMAT0000073	BMPR2	659	HITS-CLIP//Luciferase reporter assay//qRT-PCR//Western blot	19390056|22473208|24145352	Peripheral blood
hsa-mir-19a-3p	MIMAT0000073	BTG1	694	HITS-CLIP	23313552	Peripheral blood
hsa-mir-19a-3p	MIMAT0000073	CALM1	801	PAR-CLIP	21572407	Peripheral blood
hsa-mir-19a-3p	MIMAT0000073	CCNA2	890	HITS-CLIP//PAR-CLIP	22473208|23592263|21572407|20371350	Peripheral blood
hsa-mir-19a-3p	MIMAT0000073	CCND2	894	HITS-CLIP//PAR-CLIP	22473208|23592263|22012620|21572407|20371350	Peripheral blood
hsa-mir-19a-3p	MIMAT0000073	CCNT2	905	HITS-CLIP	22473208	Peripheral blood
hsa-mir-19a-3p	MIMAT0000073	CD22	933	qRT-PCR//Western blot	24169826	Peripheral blood
hsa-mir-19a-3p	MIMAT0000073	CFL2	1073	PAR-CLIP	21572407	Peripheral blood
hsa-mir-19a-3p	MIMAT0000073	CHEK1	1111	HITS-CLIP	22473208	Peripheral blood
hsa-mir-19a-3p	MIMAT0000073	COX10	1352	HITS-CLIP//PAR-CLIP	22473208|23592263|22012620|21572407	Peripheral blood
hsa-mir-19a-3p	MIMAT0000073	CREBL2	1389	HITS-CLIP//PAR-CLIP	22473208|23446348|22012620|21572407|20371350	Peripheral blood
hsa-mir-19a-3p	MIMAT0000073	MAPK14	1432	HITS-CLIP	22473208	Peripheral blood
hsa-mir-19a-3p	MIMAT0000073	CSNK2A1	1457	PAR-CLIP	26701625	Peripheral blood
hsa-mir-19a-3p	MIMAT0000073	DAD1	1603	HITS-CLIP//PAR-CLIP	22473208|21572407|27292025	Peripheral blood
hsa-mir-19a-3p	MIMAT0000073	DBN1	1627	PAR-CLIP	21572407	Peripheral blood
hsa-mir-19a-3p	MIMAT0000073	DCC	1630	PAR-CLIP	23446348|22012620	Peripheral blood
hsa-mir-19a-3p	MIMAT0000073	DDX3X	1654	PAR-CLIP	23446348|21572407|20371350	Peripheral blood
hsa-mir-19a-3p	MIMAT0000073	DDX6	1656	HITS-CLIP//PAR-CLIP	22473208|23592263|26701625	Peripheral blood
hsa-mir-19a-3p	MIMAT0000073	DYNC1LI2	1783	PAR-CLIP	21572407	Peripheral blood
hsa-mir-19a-3p	MIMAT0000073	DNMT1	1786	Luciferase reporter assay	23306545	Peripheral blood
hsa-mir-19a-3p	MIMAT0000073	DPYSL2	1808	Reporter assay	21654684	Peripheral blood
hsa-mir-19a-3p	MIMAT0000073	DUT	1854	HITS-CLIP	22473208	Peripheral blood
hsa-mir-19a-3p	MIMAT0000073	EIF4A2	1974	HITS-CLIP//PAR-CLIP	23446348|22012620|21572407|20371350	Peripheral blood
hsa-mir-19a-3p	MIMAT0000073	EPS15	2060	HITS-CLIP	22473208	Peripheral blood
hsa-mir-19a-3p	MIMAT0000073	ERBB4	2066	Luciferase reporter assay//Microarray	19885849	Peripheral blood
hsa-mir-19a-3p	MIMAT0000073	EREG	2069	PAR-CLIP	26701625	Peripheral blood
hsa-mir-19a-3p	MIMAT0000073	ERCC4	2072	PAR-CLIP	23446348|21572407	Peripheral blood
hsa-mir-19a-3p	MIMAT0000073	ESR1	2099	Luciferase reporter assay//qRT-PCR//Western blot	20080637	Peripheral blood
hsa-mir-19a-3p	MIMAT0000073	ETV3	2117	HITS-CLIP	23824327	Peripheral blood
hsa-mir-19a-3p	MIMAT0000073	ACSL4	2182	HITS-CLIP//PAR-CLIP	22473208|21572407	Peripheral blood
hsa-mir-19a-3p	MIMAT0000073	G6PC	2538	PAR-CLIP	22291592	Peripheral blood
hsa-mir-19a-3p	MIMAT0000073	GAK	2580	HITS-CLIP	22473208	Peripheral blood
hsa-mir-19a-3p	MIMAT0000073	GDNF	2668	PAR-CLIP	21572407|20371350	Peripheral blood
hsa-mir-19a-3p	MIMAT0000073	GFPT1	2673	PAR-CLIP	21572407|20371350	Peripheral blood
hsa-mir-19a-3p	MIMAT0000073	B4GALT1	2683	HITS-CLIP	22473208	Peripheral blood
hsa-mir-19a-3p	MIMAT0000073	GMFB	2764	HITS-CLIP//PAR-CLIP	22473208|23592263|24398324|23446348|21572407|20371350	Peripheral blood
hsa-mir-19a-3p	MIMAT0000073	GRK6	2870	CLASH	23622248	Peripheral blood
hsa-mir-19a-3p	MIMAT0000073	GRB10	2887	PAR-CLIP	23446348|21572407|20371350	Peripheral blood
hsa-mir-19a-3p	MIMAT0000073	GRSF1	2926	HITS-CLIP	22473208	Peripheral blood
hsa-mir-19a-3p	MIMAT0000073	HADHB	3032	PAR-CLIP	22012620	Peripheral blood
hsa-mir-19a-3p	MIMAT0000073	HIC1	3090	HITS-CLIP	22473208	Peripheral blood
hsa-mir-19a-3p	MIMAT0000073	HNRNPF	3185	PAR-CLIP	21572407|20371350	Peripheral blood
hsa-mir-19a-3p	MIMAT0000073	HNRNPU	3192	HITS-CLIP	22473208	Peripheral blood
hsa-mir-19a-3p	MIMAT0000073	HOXA5	3202	Luciferase reporter assay//Reporter assay	14697198|21271217	Peripheral blood
hsa-mir-19a-3p	MIMAT0000073	HPRT1	3251	PAR-CLIP	20371350	Peripheral blood
hsa-mir-19a-3p	MIMAT0000073	IL10	3586	ChIP//ELISA//qRT-PCR//Western blot	28386366	Peripheral blood
hsa-mir-19a-3p	MIMAT0000073	IMPDH1	3614	HITS-CLIP//Luciferase reporter assay//qRT-PCR//Western blot	22952885|22473208	Peripheral blood
hsa-mir-19a-3p	MIMAT0000073	ITGA2	3673	PAR-CLIP	21572407	Peripheral blood
hsa-mir-19a-3p	MIMAT0000073	ITPR1	3708	HITS-CLIP	22473208	Peripheral blood
hsa-mir-19a-3p	MIMAT0000073	JARID2	3720	HITS-CLIP	22473208	Peripheral blood
hsa-mir-19a-3p	MIMAT0000073	KCNJ2	3759	PAR-CLIP	20371350	Peripheral blood
hsa-mir-19a-3p	MIMAT0000073	KIT	3815	Luciferase reporter assay//Microarray//Northern blot//qRT-PCR//Western blot	21880628	Peripheral blood
hsa-mir-19a-3p	MIMAT0000073	LDLR	3949	HITS-CLIP//PAR-CLIP	22473208|22012620|21572407|20371350	Peripheral blood
hsa-mir-19a-3p	MIMAT0000073	MXD1	4084	Luciferase reporter assay//qRT-PCR//Western blot	24675462	Peripheral blood
hsa-mir-19a-3p	MIMAT0000073	SMAD4	4089	Luciferase reporter assay//Microarray//PAR-CLIP	20940405|24220575|23446348|21572407|20371350|23998804	Peripheral blood
hsa-mir-19a-3p	MIMAT0000073	SMAD5	4090	HITS-CLIP	22473208	Peripheral blood
hsa-mir-19a-3p	MIMAT0000073	MBNL1	4154	HITS-CLIP//PAR-CLIP	22473208|21572407|20371350	Peripheral blood
hsa-mir-19a-3p	MIMAT0000073	MCC	4163	PAR-CLIP	21572407	Peripheral blood
hsa-mir-19a-3p	MIMAT0000073	MECP2	4204	HITS-CLIP//Luciferase reporter assay//Microarray//PAR-CLIP//Reporter assay	14697198|18460397|22473208|21572407	Peripheral blood
hsa-mir-19a-3p	MIMAT0000073	MEF2A	4205	HITS-CLIP	22473208	Peripheral blood
hsa-mir-19a-3p	MIMAT0000073	MEF2D	4209	Immunohistochemistry//Luciferase reporter assay//qRT-PCR//Western blot	26762410	Peripheral blood
hsa-mir-19a-3p	MIMAT0000073	MAP3K1	4214	HITS-CLIP	22473208	Peripheral blood
hsa-mir-19a-3p	MIMAT0000073	MAP3K5	4217	Luciferase reporter assay//Western blot	25982447	Peripheral blood
hsa-mir-19a-3p	MIMAT0000073	KITLG	4254	HITS-CLIP	23313552	Peripheral blood
hsa-mir-19a-3p	MIMAT0000073	MAP3K9	4293	PAR-CLIP	23592263	Peripheral blood
hsa-mir-19a-3p	MIMAT0000073	AFF1	4299	HITS-CLIP	22473208	Peripheral blood
hsa-mir-19a-3p	MIMAT0000073	MTHFD1	4522	HITS-CLIP	23706177	Peripheral blood
hsa-mir-19a-3p	MIMAT0000073	TRIM37	4591	PAR-CLIP	24398324	Peripheral blood
hsa-mir-19a-3p	MIMAT0000073	MYC	4609	qRT-PCR	24955218	Peripheral blood
hsa-mir-19a-3p	MIMAT0000073	MYCN	4613	Reporter assay	14697198	Peripheral blood
hsa-mir-19a-3p	MIMAT0000073	NF1	4763	HITS-CLIP	22473208	Peripheral blood
hsa-mir-19a-3p	MIMAT0000073	NFIA	4774	HITS-CLIP	23824327	Peripheral blood
hsa-mir-19a-3p	MIMAT0000073	NFIB	4781	PAR-CLIP	23592263|21572407	Peripheral blood
hsa-mir-19a-3p	MIMAT0000073	CNOT4	4850	PAR-CLIP	23592263|21572407|20371350	Peripheral blood
hsa-mir-19a-3p	MIMAT0000073	NR4A2	4929	Luciferase reporter assay//Microarray	19885849	Peripheral blood
hsa-mir-19a-3p	MIMAT0000073	OCRL	4952	HITS-CLIP	22473208	Peripheral blood
hsa-mir-19a-3p	MIMAT0000073	PAFAH1B2	5049	PAR-CLIP	22012620|21572407|20371350	Peripheral blood
hsa-mir-19a-3p	MIMAT0000073	PRKN	5071	HITS-CLIP	22473208	Peripheral blood
hsa-mir-19a-3p	MIMAT0000073	PDE4A	5141	HITS-CLIP	22473208	Peripheral blood
hsa-mir-19a-3p	MIMAT0000073	PFN1	5216	PAR-CLIP	22012620	Peripheral blood
hsa-mir-19a-3p	MIMAT0000073	PFN2	5217	PAR-CLIP	23446348|21572407|20371350	Peripheral blood
hsa-mir-19a-3p	MIMAT0000073	PGK1	5230	HITS-CLIP	22473208	Peripheral blood
hsa-mir-19a-3p	MIMAT0000073	PIK3CA	5290	In situ hybridization//Luciferase reporter assay//qRT-PCR//Western blot	26058752	Peripheral blood
hsa-mir-19a-3p	MIMAT0000073	PKM	5315	PAR-CLIP	26701625	Peripheral blood
hsa-mir-19a-3p	MIMAT0000073	PKNOX1	5316	Luciferase reporter assay	27123834	Peripheral blood
hsa-mir-19a-3p	MIMAT0000073	PLAU	5328	HITS-CLIP	22473208	Peripheral blood
hsa-mir-19a-3p	MIMAT0000073	UBL3	5412	HITS-CLIP	23706177	Peripheral blood
hsa-mir-19a-3p	MIMAT0000073	PPARA	5465	HITS-CLIP	22473208	Peripheral blood
hsa-mir-19a-3p	MIMAT0000073	PPP2R5E	5529	PAR-CLIP	23592263	Peripheral blood
hsa-mir-19a-3p	MIMAT0000073	PRKAA1	5562	HITS-CLIP	22473208	Peripheral blood
hsa-mir-19a-3p	MIMAT0000073	PRKACB	5567	PAR-CLIP	21572407	Peripheral blood
hsa-mir-19a-3p	MIMAT0000073	MAPK1	5594	PAR-CLIP	24398324|23446348|22012620|21572407|20371350	Peripheral blood
hsa-mir-19a-3p	MIMAT0000073	MAP2K3	5606	HITS-CLIP	22473208	Peripheral blood
hsa-mir-19a-3p	MIMAT0000073	PSAP	5660	HITS-CLIP//Luciferase reporter assay	23451058|22473208	Peripheral blood
hsa-mir-19a-3p	MIMAT0000073	PTEN	5728	HITS-CLIP//In situ hybridization//Luciferase reporter assay//qRT-PCR//Reporter assay//Western blot	18460397|14697198|21853360|20388916|23603256|24220575|22473208|23824915|26098000	Peripheral blood
hsa-mir-19a-3p	MIMAT0000073	PTPRB	5787	PAR-CLIP	23592263	Peripheral blood
hsa-mir-19a-3p	MIMAT0000073	PTPRG	5793	PAR-CLIP	21572407	Peripheral blood
hsa-mir-19a-3p	MIMAT0000073	RAB1A	5861	PAR-CLIP	21572407	Peripheral blood
hsa-mir-19a-3p	MIMAT0000073	RAB5B	5869	HITS-CLIP//PAR-CLIP	22473208|23592263|23446348|21572407|20371350|27292025	Peripheral blood
hsa-mir-19a-3p	MIMAT0000073	RAB13	5872	Luciferase reporter assay	23451058	Peripheral blood
hsa-mir-19a-3p	MIMAT0000073	RAF1	5894	HITS-CLIP	22473208	Peripheral blood
hsa-mir-19a-3p	MIMAT0000073	RAN	5901	HITS-CLIP//PAR-CLIP	22473208|23446348|22012620|21572407|20371350|27292025	Peripheral blood
hsa-mir-19a-3p	MIMAT0000073	RAP1A	5906	HITS-CLIP//PAR-CLIP	22473208|21572407	Peripheral blood
hsa-mir-19a-3p	MIMAT0000073	RAP1B	5908	PAR-CLIP	23446348|27292025	Peripheral blood
hsa-mir-19a-3p	MIMAT0000073	RASA1	5921	HITS-CLIP	22473208	Peripheral blood
hsa-mir-19a-3p	MIMAT0000073	RBBP8	5932	HITS-CLIP	22473208	Peripheral blood
hsa-mir-19a-3p	MIMAT0000073	RNF4	6047	CLASH	23622248	Peripheral blood
hsa-mir-19a-3p	MIMAT0000073	RORA	6095	PAR-CLIP	21572407|20371350	Peripheral blood
hsa-mir-19a-3p	MIMAT0000073	RPS4Y1	6192	HITS-CLIP	22473208	Peripheral blood
hsa-mir-19a-3p	MIMAT0000073	CLIP1	6249	HITS-CLIP//PAR-CLIP	22473208|24398324|23446348|21572407|20371350	Peripheral blood
hsa-mir-19a-3p	MIMAT0000073	SATB1	6304	PAR-CLIP	23446348|21572407	Peripheral blood
hsa-mir-19a-3p	MIMAT0000073	MSMO1	6307	HITS-CLIP//Luciferase reporter assay//PAR-CLIP	23451058|22473208|21572407	Peripheral blood
hsa-mir-19a-3p	MIMAT0000073	ATXN1	6310	HITS-CLIP//Luciferase reporter assay//qRT-PCR//Western blot	18758459|22473208	Peripheral blood
hsa-mir-19a-3p	MIMAT0000073	ATXN7	6314	HITS-CLIP	22473208	Peripheral blood
hsa-mir-19a-3p	MIMAT0000073	SCD	6319	HITS-CLIP	22473208	Peripheral blood
hsa-mir-19a-3p	MIMAT0000073	SEL1L	6400	HITS-CLIP	22473208	Peripheral blood
hsa-mir-19a-3p	MIMAT0000073	SGK1	6446	HITS-CLIP//PAR-CLIP	22473208|23592263	Peripheral blood
hsa-mir-19a-3p	MIMAT0000073	SKIL	6498	PAR-CLIP	24398324|23446348|22012620|21572407|20371350	Peripheral blood
hsa-mir-19a-3p	MIMAT0000073	SLC6A8	6535	PAR-CLIP	21572407|20371350	Peripheral blood
hsa-mir-19a-3p	MIMAT0000073	SLC9A1	6548	HITS-CLIP	22473208	Peripheral blood
hsa-mir-19a-3p	MIMAT0000073	SMARCA2	6595	HITS-CLIP	22473208	Peripheral blood
hsa-mir-19a-3p	MIMAT0000073	SOX4	6659	PAR-CLIP	23592263|24398324|23446348|21572407|20371350	Peripheral blood
hsa-mir-19a-3p	MIMAT0000073	STAT5B	6777	HITS-CLIP	23313552	Peripheral blood
hsa-mir-19a-3p	MIMAT0000073	STK4	6789	HITS-CLIP	22473208	Peripheral blood
hsa-mir-19a-3p	MIMAT0000073	VAMP1	6843	HITS-CLIP	22473208	Peripheral blood
hsa-mir-19a-3p	MIMAT0000073	TAF4	6874	HITS-CLIP	22473208	Peripheral blood
hsa-mir-19a-3p	MIMAT0000073	TMBIM6	7009	HITS-CLIP//PAR-CLIP	22473208|23592263|23446348	Peripheral blood
hsa-mir-19a-3p	MIMAT0000073	TF	7018	Luciferase reporter assay//qRT-PCR//Western blot	23666757	Peripheral blood
hsa-mir-19a-3p	MIMAT0000073	TGFBR2	7048	HITS-CLIP//Luciferase reporter assay//Microarray//PAR-CLIP//qRT-PCR//Western blot	20940405|24220575|22473208|22012620|21572407|20371350|25443138|27080303|27098600	Peripheral blood
hsa-mir-19a-3p	MIMAT0000073	TGIF1	7050	PAR-CLIP	22012620|21572407	Peripheral blood
hsa-mir-19a-3p	MIMAT0000073	THBS1	7057	PAR-CLIP	23592263	Peripheral blood
hsa-mir-19a-3p	MIMAT0000073	TLR2	7097	Luciferase reporter assay//qRT-PCR//Western blot	22105995|28078022	Peripheral blood
hsa-mir-19a-3p	MIMAT0000073	GPR137B	7107	HITS-CLIP	22473208	Peripheral blood
hsa-mir-19a-3p	MIMAT0000073	TNF	7124	Immunohistochemistry//Luciferase reporter assay//qRT-PCR//Western blot	21271217|23795660|26041742	Peripheral blood
hsa-mir-19a-3p	MIMAT0000073	TNFAIP3	7128	HITS-CLIP//Luciferase reporter assay//qRT-PCR//Western blot	22473208|26367773	Peripheral blood
hsa-mir-19a-3p	MIMAT0000073	TNFRSF1B	7133	HITS-CLIP	22473208	Peripheral blood
hsa-mir-19a-3p	MIMAT0000073	TP53	7157	HITS-CLIP	22473208	Peripheral blood
hsa-mir-19a-3p	MIMAT0000073	TRPC3	7222	PAR-CLIP	21572407|20371350	Peripheral blood
hsa-mir-19a-3p	MIMAT0000073	UBE2A	7319	PAR-CLIP	21572407	Peripheral blood
hsa-mir-19a-3p	MIMAT0000073	UBE2D3	7323	PAR-CLIP	23446348	Peripheral blood
hsa-mir-19a-3p	MIMAT0000073	WNT7B	7477	PAR-CLIP	23592263|26701625	Peripheral blood
hsa-mir-19a-3p	MIMAT0000073	YY1	7528	PAR-CLIP	23592263|23446348|21572407|20371350	Peripheral blood
hsa-mir-19a-3p	MIMAT0000073	ZNF134	7693	PAR-CLIP	23446348|21572407|20371350	Peripheral blood
hsa-mir-19a-3p	MIMAT0000073	ZNF138	7697	PAR-CLIP	21572407	Peripheral blood
hsa-mir-19a-3p	MIMAT0000073	ZNF154	7710	HITS-CLIP//PAR-CLIP	23446348|21572407|20371350	Peripheral blood
hsa-mir-19a-3p	MIMAT0000073	ZFAND5	7763	PAR-CLIP	23446348|21572407|20371350	Peripheral blood
hsa-mir-19a-3p	MIMAT0000073	ZNF217	7764	HITS-CLIP	22473208	Peripheral blood
hsa-mir-19a-3p	MIMAT0000073	MLLT10	8028	PAR-CLIP	23592263|27292025	Peripheral blood
hsa-mir-19a-3p	MIMAT0000073	CUL5	8065	qRT-PCR//Western blot	22561557	Peripheral blood
hsa-mir-19a-3p	MIMAT0000073	FXR1	8087	HITS-CLIP//PAR-CLIP	22473208|26701625	Peripheral blood
hsa-mir-19a-3p	MIMAT0000073	FZD6	8323	HITS-CLIP//PAR-CLIP	22473208|23592263|24398324|21572407|20371350	Peripheral blood
hsa-mir-19a-3p	MIMAT0000073	HIST2H4A	8370	PAR-CLIP	23592263|23446348|20371350	Peripheral blood
hsa-mir-19a-3p	MIMAT0000073	PIK3R3	8503	HITS-CLIP	22473208	Peripheral blood
hsa-mir-19a-3p	MIMAT0000073	IFITM1	8519	PAR-CLIP	27292025	Peripheral blood
hsa-mir-19a-3p	MIMAT0000073	SLC25A12	8604	HITS-CLIP	22473208	Peripheral blood
hsa-mir-19a-3p	MIMAT0000073	SOCS1	8651	HITS-CLIP//Luciferase reporter assay//PAR-CLIP//qRT-PCR//Western blot	18728182|23621248|22473208|23592263|22291592	Peripheral blood
hsa-mir-19a-3p	MIMAT0000073	DDX3Y	8653	HITS-CLIP	22473208	Peripheral blood
hsa-mir-19a-3p	MIMAT0000073	TNKS	8658	HITS-CLIP	22473208	Peripheral blood
hsa-mir-19a-3p	MIMAT0000073	STX16	8675	PAR-CLIP	23592263	Peripheral blood
hsa-mir-19a-3p	MIMAT0000073	CD164	8763	PAR-CLIP	23592263|21572407|27292025	Peripheral blood
hsa-mir-19a-3p	MIMAT0000073	TNFRSF11A	8792	PAR-CLIP	21572407	Peripheral blood
hsa-mir-19a-3p	MIMAT0000073	TNFRSF10B	8795	PAR-CLIP	23592263|23446348|26701625	Peripheral blood
hsa-mir-19a-3p	MIMAT0000073	KAT2B	8850	Luciferase reporter assay//Western blot	18728182	Peripheral blood
hsa-mir-19a-3p	MIMAT0000073	MBD4	8930	HITS-CLIP	22473208	Peripheral blood
hsa-mir-19a-3p	MIMAT0000073	USP13	8975	PAR-CLIP	21572407	Peripheral blood
hsa-mir-19a-3p	MIMAT0000073	WASL	8976	PAR-CLIP	21572407|20371350	Peripheral blood
hsa-mir-19a-3p	MIMAT0000073	ATP6V0E1	8992	HITS-CLIP//PAR-CLIP	22473208|27292025	Peripheral blood
hsa-mir-19a-3p	MIMAT0000073	MAP3K14	9020	HITS-CLIP	22473208	Peripheral blood
hsa-mir-19a-3p	MIMAT0000073	SOCS3	9021	HITS-CLIP//Luciferase reporter assay	22473208|23894411	Peripheral blood
hsa-mir-19a-3p	MIMAT0000073	USP8	9101	PAR-CLIP	23446348|20371350	Peripheral blood
hsa-mir-19a-3p	MIMAT0000073	MTMR6	9107	HITS-CLIP//PAR-CLIP	23592263|23446348|21572407|20371350|26701625|27292025	Peripheral blood
hsa-mir-19a-3p	MIMAT0000073	DLG5	9231	PAR-CLIP	23592263|21572407|20371350	Peripheral blood
hsa-mir-19a-3p	MIMAT0000073	RPS6KA5	9252	CLASH	23622248	Peripheral blood
hsa-mir-19a-3p	MIMAT0000073	BCL7B	9275	HITS-CLIP	22473208	Peripheral blood
hsa-mir-19a-3p	MIMAT0000073	S1PR2	9294	HITS-CLIP	22473208	Peripheral blood
hsa-mir-19a-3p	MIMAT0000073	VAMP3	9341	HITS-CLIP	22473208	Peripheral blood
hsa-mir-19a-3p	MIMAT0000073	ZFYVE9	9372	PAR-CLIP	23592263|26701625|27292025	Peripheral blood
hsa-mir-19a-3p	MIMAT0000073	QKI	9444	PAR-CLIP	23446348|21572407	Peripheral blood
hsa-mir-19a-3p	MIMAT0000073	HOMER1	9456	HITS-CLIP	23824327|27418678	Peripheral blood
hsa-mir-19a-3p	MIMAT0000073	EIF4E2	9470	HITS-CLIP	22473208	Peripheral blood
hsa-mir-19a-3p	MIMAT0000073	ATG5	9474	HITS-CLIP	22473208	Peripheral blood
hsa-mir-19a-3p	MIMAT0000073	VPS4B	9525	Reporter assay	14697198	Peripheral blood
hsa-mir-19a-3p	MIMAT0000073	CLOCK	9575	HITS-CLIP//PAR-CLIP	22473208|22012620	Peripheral blood
hsa-mir-19a-3p	MIMAT0000073	RAPGEF2	9693	HITS-CLIP	22473208	Peripheral blood
hsa-mir-19a-3p	MIMAT0000073	SECISBP2L	9728	HITS-CLIP//PAR-CLIP	22473208|23592263|20371350|26701625	Peripheral blood
hsa-mir-19a-3p	MIMAT0000073	HDAC4	9759	HITS-CLIP	22473208	Peripheral blood
hsa-mir-19a-3p	MIMAT0000073	MLEC	9761	HITS-CLIP//PAR-CLIP	22473208|21572407|20371350	Peripheral blood
hsa-mir-19a-3p	MIMAT0000073	RASSF2	9770	HITS-CLIP	22473208	Peripheral blood
hsa-mir-19a-3p	MIMAT0000073	SNX17	9784	HITS-CLIP	22473208	Peripheral blood
hsa-mir-19a-3p	MIMAT0000073	GIT2	9815	HITS-CLIP	22473208	Peripheral blood
hsa-mir-19a-3p	MIMAT0000073	SPATA2	9825	HITS-CLIP//PAR-CLIP	22473208|23446348|26701625|27292025	Peripheral blood
hsa-mir-19a-3p	MIMAT0000073	GINS1	9837	HITS-CLIP	22473208	Peripheral blood
hsa-mir-19a-3p	MIMAT0000073	CEP350	9857	HITS-CLIP//PAR-CLIP	22473208|23446348|21572407	Peripheral blood
hsa-mir-19a-3p	MIMAT0000073	CEP170	9859	PAR-CLIP	23446348|20371350	Peripheral blood
hsa-mir-19a-3p	MIMAT0000073	G3BP2	9908	PAR-CLIP	24398324|23446348|22012620|21572407|20371350	Peripheral blood
hsa-mir-19a-3p	MIMAT0000073	WDR1	9948	HITS-CLIP	22473208	Peripheral blood
hsa-mir-19a-3p	MIMAT0000073	BCL2L11	10018	Luciferase reporter assay	18728182	Peripheral blood
hsa-mir-19a-3p	MIMAT0000073	HIPK3	10114	HITS-CLIP	22473208	Peripheral blood
hsa-mir-19a-3p	MIMAT0000073	MBNL2	10150	HITS-CLIP	22473208	Peripheral blood
hsa-mir-19a-3p	MIMAT0000073	PLXNC1	10154	HITS-CLIP	22473208	Peripheral blood
hsa-mir-19a-3p	MIMAT0000073	STX6	10228	HITS-CLIP//PAR-CLIP	22473208|23592263|23446348|21572407	Peripheral blood
hsa-mir-19a-3p	MIMAT0000073	DCAF7	10238	HITS-CLIP//PAR-CLIP	22473208|21572407	Peripheral blood
hsa-mir-19a-3p	MIMAT0000073	AP3S2	10239	PAR-CLIP	20371350	Peripheral blood
hsa-mir-19a-3p	MIMAT0000073	DSCR3	10311	HITS-CLIP	22473208	Peripheral blood
hsa-mir-19a-3p	MIMAT0000073	TNIP1	10318	HITS-CLIP	22473208	Peripheral blood
hsa-mir-19a-3p	MIMAT0000073	IKZF1	10320	HITS-CLIP	22473208	Peripheral blood
hsa-mir-19a-3p	MIMAT0000073	NDRG1	10397	PAR-CLIP	21572407	Peripheral blood
hsa-mir-19a-3p	MIMAT0000073	PRMT5	10419	Western blot	18694959	Peripheral blood
hsa-mir-19a-3p	MIMAT0000073	ARIH2	10425	qRT-PCR	19296935	Peripheral blood
hsa-mir-19a-3p	MIMAT0000073	ZBTB18	10472	HITS-CLIP//PAR-CLIP	22473208|20371350	Peripheral blood
hsa-mir-19a-3p	MIMAT0000073	SLC9A6	10479	HITS-CLIP	22473208	Peripheral blood
hsa-mir-19a-3p	MIMAT0000073	CHERP	10523	HITS-CLIP	19536157	Peripheral blood
hsa-mir-19a-3p	MIMAT0000073	ARFGEF1	10565	HITS-CLIP	22473208	Peripheral blood
hsa-mir-19a-3p	MIMAT0000073	SIVA1	10572	HITS-CLIP//Luciferase reporter assay//PAR-CLIP//qRT-PCR//Western blot	22473208|20371350|26367773	Peripheral blood
hsa-mir-19a-3p	MIMAT0000073	PAICS	10606	HITS-CLIP//PAR-CLIP	22473208|21572407|20371350|26701625|27292025	Peripheral blood
hsa-mir-19a-3p	MIMAT0000073	TGOLN2	10618	HITS-CLIP//PAR-CLIP	22473208|23592263|21572407|26701625	Peripheral blood
hsa-mir-19a-3p	MIMAT0000073	SLC12A7	10723	PAR-CLIP	22012620	Peripheral blood
hsa-mir-19a-3p	MIMAT0000073	ZMYND11	10771	HITS-CLIP//PAR-CLIP	22473208|20371350	Peripheral blood
hsa-mir-19a-3p	MIMAT0000073	ARPP19	10776	HITS-CLIP//PAR-CLIP	22473208|23592263	Peripheral blood
hsa-mir-19a-3p	MIMAT0000073	FRS2	10818	HITS-CLIP//PAR-CLIP	22473208|21572407	Peripheral blood
hsa-mir-19a-3p	MIMAT0000073	MALT1	10892	PAR-CLIP	22012620	Peripheral blood
hsa-mir-19a-3p	MIMAT0000073	BLCAP	10904	HITS-CLIP//PAR-CLIP	22473208|23592263|24398324|23446348|21572407|20371350	Peripheral blood
hsa-mir-19a-3p	MIMAT0000073	EHD1	10938	HITS-CLIP	22473208	Peripheral blood
hsa-mir-19a-3p	MIMAT0000073	SERINC3	10955	PAR-CLIP	23592263|24398324|23446348|21572407|20371350	Peripheral blood
hsa-mir-19a-3p	MIMAT0000073	PNRC1	10957	HITS-CLIP	22473208	Peripheral blood
hsa-mir-19a-3p	MIMAT0000073	KDELR2	11014	CLASH	23622248	Peripheral blood
hsa-mir-19a-3p	MIMAT0000073	ADRM1	11047	PAR-CLIP	23446348|26701625	Peripheral blood
hsa-mir-19a-3p	MIMAT0000073	RAPGEF4	11069	HITS-CLIP	22473208	Peripheral blood
hsa-mir-19a-3p	MIMAT0000073	HNRNPUL1	11100	HITS-CLIP//PAR-CLIP	22473208|23446348|21572407	Peripheral blood
hsa-mir-19a-3p	MIMAT0000073	CIT	11113	HITS-CLIP	22473208	Peripheral blood
hsa-mir-19a-3p	MIMAT0000073	FGFR1OP	11116	PAR-CLIP	20371350	Peripheral blood
hsa-mir-19a-3p	MIMAT0000073	KIF3A	11127	HITS-CLIP	22473208	Peripheral blood
hsa-mir-19a-3p	MIMAT0000073	WBP4	11193	PAR-CLIP	21572407|20371350	Peripheral blood
hsa-mir-19a-3p	MIMAT0000073	CHEK2	11200	PAR-CLIP	21572407|20371350	Peripheral blood
hsa-mir-19a-3p	MIMAT0000073	POLI	11201	PAR-CLIP	22100165|22291592	Peripheral blood
hsa-mir-19a-3p	MIMAT0000073	AKAP2	11217	PAR-CLIP	23446348	Peripheral blood
hsa-mir-19a-3p	MIMAT0000073	SEC63	11231	HITS-CLIP	22473208	Peripheral blood
hsa-mir-19a-3p	MIMAT0000073	STK38	11329	HITS-CLIP	22473208|23313552	Peripheral blood
hsa-mir-19a-3p	MIMAT0000073	TUSC2	11334	Luciferase reporter assay//qRT-PCR//Western blot	26367773	Peripheral blood
hsa-mir-19a-3p	MIMAT0000073	RRAS2	22800	PAR-CLIP	20371350	Peripheral blood
hsa-mir-19a-3p	MIMAT0000073	PHLDA1	22822	PAR-CLIP	26701625	Peripheral blood
hsa-mir-19a-3p	MIMAT0000073	MTF2	22823	CLASH	23622248	Peripheral blood
hsa-mir-19a-3p	MIMAT0000073	RNF44	22838	PAR-CLIP	24398324|20371350|27292025	Peripheral blood
hsa-mir-19a-3p	MIMAT0000073	FNDC3A	22862	HITS-CLIP	22473208	Peripheral blood
hsa-mir-19a-3p	MIMAT0000073	ATG14	22863	HITS-CLIP	22473208	Peripheral blood
hsa-mir-19a-3p	MIMAT0000073	PPP6R1	22870	PAR-CLIP	23592263|27292025	Peripheral blood
hsa-mir-19a-3p	MIMAT0000073	ENPP4	22875	HITS-CLIP//PAR-CLIP	22473208|21572407	Peripheral blood
hsa-mir-19a-3p	MIMAT0000073	KIAA0907	22889	HITS-CLIP	22473208|23313552|21572407	Peripheral blood
hsa-mir-19a-3p	MIMAT0000073	EPN2	22905	HITS-CLIP	22473208	Peripheral blood
hsa-mir-19a-3p	MIMAT0000073	SEPHS2	22928	HITS-CLIP	22473208	Peripheral blood
hsa-mir-19a-3p	MIMAT0000073	RAB18	22931	HITS-CLIP	22473208	Peripheral blood
hsa-mir-19a-3p	MIMAT0000073	ELL2	22936	PAR-CLIP	23592263	Peripheral blood
hsa-mir-19a-3p	MIMAT0000073	WDFY3	23001	CLASH	23622248	Peripheral blood
hsa-mir-19a-3p	MIMAT0000073	RAB21	23011	HITS-CLIP	22473208	Peripheral blood
hsa-mir-19a-3p	MIMAT0000073	SMG1	23049	HITS-CLIP//PAR-CLIP	22473208|23592263|24398324|21572407|20371350|26701625	Peripheral blood
hsa-mir-19a-3p	MIMAT0000073	ZNF423	23090	PAR-CLIP	27292025	Peripheral blood
hsa-mir-19a-3p	MIMAT0000073	SPART	23111	PAR-CLIP	23446348|21572407|20371350	Peripheral blood
hsa-mir-19a-3p	MIMAT0000073	TNRC6B	23112	HITS-CLIP	22473208	Peripheral blood
hsa-mir-19a-3p	MIMAT0000073	POGZ	23126	PAR-CLIP	21572407	Peripheral blood
hsa-mir-19a-3p	MIMAT0000073	MPRIP	23164	PAR-CLIP	21572407|20371350	Peripheral blood
hsa-mir-19a-3p	MIMAT0000073	EFR3A	23167	HITS-CLIP	22473208	Peripheral blood
hsa-mir-19a-3p	MIMAT0000073	RGL1	23179	HITS-CLIP	22473208	Peripheral blood
hsa-mir-19a-3p	MIMAT0000073	DIP2A	23181	HITS-CLIP	23706177	Peripheral blood
hsa-mir-19a-3p	MIMAT0000073	RCOR1	23186	HITS-CLIP	22473208	Peripheral blood
hsa-mir-19a-3p	MIMAT0000073	PRRC2C	23215	CLASH	23622248	Peripheral blood
hsa-mir-19a-3p	MIMAT0000073	FBXO28	23219	PAR-CLIP	21572407|20371350	Peripheral blood
hsa-mir-19a-3p	MIMAT0000073	ARC	23237	PAR-CLIP	21572407	Peripheral blood
hsa-mir-19a-3p	MIMAT0000073	PHLPP1	23239	Immunoblot//Luciferase reporter assay	22116552	Peripheral blood
hsa-mir-19a-3p	MIMAT0000073	ANKRD12	23253	HITS-CLIP	22473208	Peripheral blood
hsa-mir-19a-3p	MIMAT0000073	CAMTA1	23261	HITS-CLIP	22473208	Peripheral blood
hsa-mir-19a-3p	MIMAT0000073	EXOC7	23265	HITS-CLIP	22473208	Peripheral blood
hsa-mir-19a-3p	MIMAT0000073	CAMSAP2	23271	HITS-CLIP//PAR-CLIP	22473208|24398324	Peripheral blood
hsa-mir-19a-3p	MIMAT0000073	ATMIN	23300	PAR-CLIP	22012620|21572407|20371350	Peripheral blood
hsa-mir-19a-3p	MIMAT0000073	FKBP15	23307	HITS-CLIP	22473208|23313552	Peripheral blood
hsa-mir-19a-3p	MIMAT0000073	DMXL2	23312	HITS-CLIP	22473208	Peripheral blood
hsa-mir-19a-3p	MIMAT0000073	ESYT1	23344	PAR-CLIP	21572407	Peripheral blood
hsa-mir-19a-3p	MIMAT0000073	DICER1	23405	PAR-CLIP	23592263|21572407	Peripheral blood
hsa-mir-19a-3p	MIMAT0000073	SF3B3	23450	HITS-CLIP//PAR-CLIP	22473208|23446348	Peripheral blood
hsa-mir-19a-3p	MIMAT0000073	CBX5	23468	HITS-CLIP	22473208	Peripheral blood
hsa-mir-19a-3p	MIMAT0000073	CBX7	23492	HITS-CLIP	22473208	Peripheral blood
hsa-mir-19a-3p	MIMAT0000073	MACF1	23499	HITS-CLIP	22473208	Peripheral blood
hsa-mir-19a-3p	MIMAT0000073	ZFYVE26	23503	PAR-CLIP	23592263|22012620	Peripheral blood
hsa-mir-19a-3p	MIMAT0000073	SUZ12	23512	HITS-CLIP//Luciferase reporter assay	23451058|22473208	Peripheral blood
hsa-mir-19a-3p	MIMAT0000073	WBP2	23558	HITS-CLIP	22473208	Peripheral blood
hsa-mir-19a-3p	MIMAT0000073	KLHDC2	23588	HITS-CLIP	22473208	Peripheral blood
hsa-mir-19a-3p	MIMAT0000073	PHLDA3	23612	PAR-CLIP	24398324|26701625	Peripheral blood
hsa-mir-19a-3p	MIMAT0000073	KPNA6	23633	PAR-CLIP	23446348|21572407|20371350	Peripheral blood
hsa-mir-19a-3p	MIMAT0000073	SLC7A11	23657	PAR-CLIP	21572407	Peripheral blood
hsa-mir-19a-3p	MIMAT0000073	TMEM2	23670	HITS-CLIP	23313552	Peripheral blood
hsa-mir-19a-3p	MIMAT0000073	STX12	23673	HITS-CLIP	22473208	Peripheral blood
hsa-mir-19a-3p	MIMAT0000073	CBY1	25776	PAR-CLIP	21572407|20371350	Peripheral blood
hsa-mir-19a-3p	MIMAT0000073	BAMBI	25805	HITS-CLIP	23313552	Peripheral blood
hsa-mir-19a-3p	MIMAT0000073	ARMC8	25852	HITS-CLIP	22473208	Peripheral blood
hsa-mir-19a-3p	MIMAT0000073	CLIC4	25932	HITS-CLIP	22473208	Peripheral blood
hsa-mir-19a-3p	MIMAT0000073	TMEM87A	25963	CLASH	23622248	Peripheral blood
hsa-mir-19a-3p	MIMAT0000073	RNF167	26001	HITS-CLIP	22473208	Peripheral blood
hsa-mir-19a-3p	MIMAT0000073	ARHGEF26	26084	PAR-CLIP	21572407	Peripheral blood
hsa-mir-19a-3p	MIMAT0000073	SERBP1	26135	HITS-CLIP	22473208	Peripheral blood
hsa-mir-19a-3p	MIMAT0000073	KLHL3	26249	HITS-CLIP	22473208	Peripheral blood
hsa-mir-19a-3p	MIMAT0000073	FBXO10	26267	HITS-CLIP	22473208	Peripheral blood
hsa-mir-19a-3p	MIMAT0000073	FBXO8	26269	PAR-CLIP	21572407	Peripheral blood
hsa-mir-19a-3p	MIMAT0000073	AGO1	26523	HITS-CLIP	22473208	Peripheral blood
hsa-mir-19a-3p	MIMAT0000073	HBP1	26959	HITS-CLIP//PAR-CLIP	22473208|21572407|20371350	Peripheral blood
hsa-mir-19a-3p	MIMAT0000073	RNF11	26994	HITS-CLIP//PAR-CLIP	22473208|23446348|21572407|20371350	Peripheral blood
hsa-mir-19a-3p	MIMAT0000073	NPTN	27020	HITS-CLIP	22473208	Peripheral blood
hsa-mir-19a-3p	MIMAT0000073	FOXP1	27086	HITS-CLIP//Luciferase reporter assay//qRT-PCR//Western blot	22473208|26367773	Peripheral blood
hsa-mir-19a-3p	MIMAT0000073	SNX5	27131	PAR-CLIP	21572407	Peripheral blood
hsa-mir-19a-3p	MIMAT0000073	AHDC1	27245	HITS-CLIP	22473208	Peripheral blood
hsa-mir-19a-3p	MIMAT0000073	KLHL20	27252	HITS-CLIP	22473208	Peripheral blood
hsa-mir-19a-3p	MIMAT0000073	ZNF544	27300	PAR-CLIP	20371350	Peripheral blood
hsa-mir-19a-3p	MIMAT0000073	TNRC6A	27327	PAR-CLIP	23592263|24398324|20371350	Peripheral blood
hsa-mir-19a-3p	MIMAT0000073	RACGAP1	29127	PAR-CLIP	20371350	Peripheral blood
hsa-mir-19a-3p	MIMAT0000073	TMOD3	29766	PAR-CLIP	23592263|24398324|21572407|20371350	Peripheral blood
hsa-mir-19a-3p	MIMAT0000073	CNOT7	29883	HITS-CLIP	22473208	Peripheral blood
hsa-mir-19a-3p	MIMAT0000073	SEC61A1	29927	HITS-CLIP//PAR-CLIP	22473208|23592263|23446348|21572407|20371350	Peripheral blood
hsa-mir-19a-3p	MIMAT0000073	PURG	29942	PAR-CLIP	21572407	Peripheral blood
hsa-mir-19a-3p	MIMAT0000073	NRBP1	29959	HITS-CLIP	22473208	Peripheral blood
hsa-mir-19a-3p	MIMAT0000073	NRBF2	29982	PAR-CLIP	24398324|21572407|20371350	Peripheral blood
hsa-mir-19a-3p	MIMAT0000073	TNPO2	30000	HITS-CLIP	22473208	Peripheral blood
hsa-mir-19a-3p	MIMAT0000073	SH3KBP1	30011	HITS-CLIP	22473208	Peripheral blood
hsa-mir-19a-3p	MIMAT0000073	ZBTB7B	51043	HITS-CLIP	22473208	Peripheral blood
hsa-mir-19a-3p	MIMAT0000073	ABHD5	51099	PAR-CLIP	23592263|23446348|20371350	Peripheral blood
hsa-mir-19a-3p	MIMAT0000073	TFB1M	51106	HITS-CLIP	22473208	Peripheral blood
hsa-mir-19a-3p	MIMAT0000073	RLIM	51132	PAR-CLIP	21572407	Peripheral blood
hsa-mir-19a-3p	MIMAT0000073	CERCAM	51148	PAR-CLIP	21572407	Peripheral blood
hsa-mir-19a-3p	MIMAT0000073	TLR7	51284	Luciferase reporter assay	26041742	Peripheral blood
hsa-mir-19a-3p	MIMAT0000073	WAC	51322	HITS-CLIP	22473208	Peripheral blood
hsa-mir-19a-3p	MIMAT0000073	TNFRSF12A	51330	HITS-CLIP//Luciferase reporter assay//qRT-PCR//Western blot	22473208|26367773	Peripheral blood
hsa-mir-19a-3p	MIMAT0000073	ZNF107	51427	HITS-CLIP//PAR-CLIP	22473208|20371350	Peripheral blood
hsa-mir-19a-3p	MIMAT0000073	TMEM138	51524	PAR-CLIP	21572407	Peripheral blood
hsa-mir-19a-3p	MIMAT0000073	GSKIP	51527	HITS-CLIP	22473208	Peripheral blood
hsa-mir-19a-3p	MIMAT0000073	RAB14	51552	HITS-CLIP//PAR-CLIP//Reporter assay	21751348|22473208|23592263	Peripheral blood
hsa-mir-19a-3p	MIMAT0000073	AZIN1	51582	HITS-CLIP	22473208	Peripheral blood
hsa-mir-19a-3p	MIMAT0000073	TRIM33	51592	HITS-CLIP//PAR-CLIP	22473208|21572407	Peripheral blood
hsa-mir-19a-3p	MIMAT0000073	KLF13	51621	HITS-CLIP	22473208	Peripheral blood
hsa-mir-19a-3p	MIMAT0000073	CAB39	51719	HITS-CLIP	22473208	Peripheral blood
hsa-mir-19a-3p	MIMAT0000073	RAPGEF6	51735	HITS-CLIP	22473208	Peripheral blood
hsa-mir-19a-3p	MIMAT0000073	RAB8B	51762	HITS-CLIP	22473208	Peripheral blood
hsa-mir-19a-3p	MIMAT0000073	NUP54	53371	HITS-CLIP//PAR-CLIP	22473208|23446348|21572407|20371350	Peripheral blood
hsa-mir-19a-3p	MIMAT0000073	MBD3	53615	HITS-CLIP	23824327	Peripheral blood
hsa-mir-19a-3p	MIMAT0000073	BRWD1	54014	HITS-CLIP//PAR-CLIP	21572407|23313552	Peripheral blood
hsa-mir-19a-3p	MIMAT0000073	SLC37A1	54020	HITS-CLIP	22473208	Peripheral blood
hsa-mir-19a-3p	MIMAT0000073	SLC38A2	54407	HITS-CLIP//PAR-CLIP	22473208|23592263|21572407	Peripheral blood
hsa-mir-19a-3p	MIMAT0000073	CCSER2	54462	HITS-CLIP	22473208	Peripheral blood
hsa-mir-19a-3p	MIMAT0000073	ANKIB1	54467	HITS-CLIP	22473208	Peripheral blood
hsa-mir-19a-3p	MIMAT0000073	RNF216	54476	HITS-CLIP	22473208	Peripheral blood
hsa-mir-19a-3p	MIMAT0000073	MTMR12	54545	HITS-CLIP	22473208	Peripheral blood
hsa-mir-19a-3p	MIMAT0000073	INO80	54617	HITS-CLIP	22473208	Peripheral blood
hsa-mir-19a-3p	MIMAT0000073	TMEM106B	54664	HITS-CLIP	22473208	Peripheral blood
hsa-mir-19a-3p	MIMAT0000073	OTUD4	54726	HITS-CLIP	22473208	Peripheral blood
hsa-mir-19a-3p	MIMAT0000073	FBLIM1	54751	PAR-CLIP	23592263|20371350	Peripheral blood
hsa-mir-19a-3p	MIMAT0000073	RNF111	54778	HITS-CLIP	22473208	Peripheral blood
hsa-mir-19a-3p	MIMAT0000073	AFTPH	54812	HITS-CLIP	22473208	Peripheral blood
hsa-mir-19a-3p	MIMAT0000073	MFSD6	54842	HITS-CLIP	22473208	Peripheral blood
hsa-mir-19a-3p	MIMAT0000073	DEF8	54849	HITS-CLIP	22473208	Peripheral blood
hsa-mir-19a-3p	MIMAT0000073	FAM46C	54855	HITS-CLIP	22473208	Peripheral blood
hsa-mir-19a-3p	MIMAT0000073	CC2D1A	54862	HITS-CLIP	22473208	Peripheral blood
hsa-mir-19a-3p	MIMAT0000073	CASZ1	54897	PAR-CLIP	21572407|20371350	Peripheral blood
hsa-mir-19a-3p	MIMAT0000073	SEMA4C	54910	HITS-CLIP//PAR-CLIP	24398324|23446348|20371350|23824327	Peripheral blood
hsa-mir-19a-3p	MIMAT0000073	YTHDF1	54915	PAR-CLIP	23592263|23446348|21572407	Peripheral blood
hsa-mir-19a-3p	MIMAT0000073	C2orf42	54980	HITS-CLIP	22473208	Peripheral blood
hsa-mir-19a-3p	MIMAT0000073	ATG16L1	55054	HITS-CLIP	22473208	Peripheral blood
hsa-mir-19a-3p	MIMAT0000073	ATG2B	55102	HITS-CLIP	22473208	Peripheral blood
hsa-mir-19a-3p	MIMAT0000073	CEP55	55165	PAR-CLIP	21572407|20371350	Peripheral blood
hsa-mir-19a-3p	MIMAT0000073	KLHL11	55175	PAR-CLIP	23592263|23446348|21572407|20371350	Peripheral blood
hsa-mir-19a-3p	MIMAT0000073	C11orf57	55216	HITS-CLIP//PAR-CLIP	22473208|23592263	Peripheral blood
hsa-mir-19a-3p	MIMAT0000073	AGPAT5	55326	PAR-CLIP	23592263	Peripheral blood
hsa-mir-19a-3p	MIMAT0000073	RBM38	55544	PAR-CLIP	21572407|26701625	Peripheral blood
hsa-mir-19a-3p	MIMAT0000073	SOX6	55553	PAR-CLIP	21572407	Peripheral blood
hsa-mir-19a-3p	MIMAT0000073	ZDHHC7	55625	HITS-CLIP//PAR-CLIP	22473208|20371350	Peripheral blood
hsa-mir-19a-3p	MIMAT0000073	DEPDC1	55635	PAR-CLIP	21572407	Peripheral blood
hsa-mir-19a-3p	MIMAT0000073	SLC48A1	55652	PAR-CLIP	23592263	Peripheral blood
hsa-mir-19a-3p	MIMAT0000073	BTBD7	55727	HITS-CLIP	22473208	Peripheral blood
hsa-mir-19a-3p	MIMAT0000073	TXLNG	55787	PAR-CLIP	21572407	Peripheral blood
hsa-mir-19a-3p	MIMAT0000073	MBNL3	55796	PAR-CLIP	21572407|20371350	Peripheral blood
hsa-mir-19a-3p	MIMAT0000073	ALG1	56052	PAR-CLIP	21572407	Peripheral blood
hsa-mir-19a-3p	MIMAT0000073	WDR45B	56270	PAR-CLIP	23592263|24398324|21572407|20371350|26701625	Peripheral blood
hsa-mir-19a-3p	MIMAT0000073	TMEM9B	56674	HITS-CLIP	22473208	Peripheral blood
hsa-mir-19a-3p	MIMAT0000073	PMEPA1	56937	Luciferase reporter assay//Western blot	27035427	Peripheral blood
hsa-mir-19a-3p	MIMAT0000073	MFF	56947	PAR-CLIP	21572407|20371350	Peripheral blood
hsa-mir-19a-3p	MIMAT0000073	OTUD7B	56957	HITS-CLIP	22473208	Peripheral blood
hsa-mir-19a-3p	MIMAT0000073	STOX2	56977	PAR-CLIP	21572407|20371350	Peripheral blood
hsa-mir-19a-3p	MIMAT0000073	CCNL1	57018	PAR-CLIP	24398324|23446348|21572407|20371350	Peripheral blood
hsa-mir-19a-3p	MIMAT0000073	ANKRD50	57182	PAR-CLIP	23592263	Peripheral blood
hsa-mir-19a-3p	MIMAT0000073	GATAD2B	57459	HITS-CLIP	22473208	Peripheral blood
hsa-mir-19a-3p	MIMAT0000073	CNOT6	57472	HITS-CLIP	22473208	Peripheral blood
hsa-mir-19a-3p	MIMAT0000073	MKL2	57496	HITS-CLIP	22473208	Peripheral blood
hsa-mir-19a-3p	MIMAT0000073	MAVS	57506	PAR-CLIP	21572407|20371350	Peripheral blood
hsa-mir-19a-3p	MIMAT0000073	MTUS1	57509	Luciferase reporter assay//qRT-PCR//Western blot	28364280	Peripheral blood
hsa-mir-19a-3p	MIMAT0000073	HECW2	57520	HITS-CLIP	22473208	Peripheral blood
hsa-mir-19a-3p	MIMAT0000073	NUFIP2	57532	HITS-CLIP	22473208	Peripheral blood
hsa-mir-19a-3p	MIMAT0000073	KLHL42	57542	HITS-CLIP	22473208	Peripheral blood
hsa-mir-19a-3p	MIMAT0000073	ARRDC3	57561	HITS-CLIP	22473208	Peripheral blood
hsa-mir-19a-3p	MIMAT0000073	PCDH10	57575	HITS-CLIP	22473208	Peripheral blood
hsa-mir-19a-3p	MIMAT0000073	KIAA1468	57614	HITS-CLIP	22473208	Peripheral blood
hsa-mir-19a-3p	MIMAT0000073	ZBTB4	57659	HITS-CLIP//Luciferase reporter assay//PAR-CLIP	24220575|22473208|24398324|21572407|20371350	Peripheral blood
hsa-mir-19a-3p	MIMAT0000073	BEND3	57673	HITS-CLIP//PAR-CLIP	22473208|23446348|21572407|20371350	Peripheral blood
hsa-mir-19a-3p	MIMAT0000073	GPAM	57678	HITS-CLIP	22473208	Peripheral blood
hsa-mir-19a-3p	MIMAT0000073	USP37	57695	HITS-CLIP	22473208|23313552	Peripheral blood
hsa-mir-19a-3p	MIMAT0000073	MIER1	57708	HITS-CLIP	22473208	Peripheral blood
hsa-mir-19a-3p	MIMAT0000073	RAP2C	57826	HITS-CLIP	22473208	Peripheral blood
hsa-mir-19a-3p	MIMAT0000073	PTBP2	58155	HITS-CLIP//PAR-CLIP	24398324|23446348|21572407|20371350|23706177|27292025	Peripheral blood
hsa-mir-19a-3p	MIMAT0000073	ABHD17C	58489	HITS-CLIP	22473208	Peripheral blood
hsa-mir-19a-3p	MIMAT0000073	RBM25	58517	HITS-CLIP	22473208	Peripheral blood
hsa-mir-19a-3p	MIMAT0000073	MID1IP1	58526	HITS-CLIP//PAR-CLIP	24398324|23446348|21572407|20371350	Peripheral blood
hsa-mir-19a-3p	MIMAT0000073	RRAGD	58528	PAR-CLIP	23446348|20371350	Peripheral blood
hsa-mir-19a-3p	MIMAT0000073	ENPP5	59084	PAR-CLIP	21572407	Peripheral blood
hsa-mir-19a-3p	MIMAT0000073	ELOVL5	60481	HITS-CLIP//PAR-CLIP	22473208|23446348|21572407|20371350	Peripheral blood
hsa-mir-19a-3p	MIMAT0000073	MRPL17	63875	PAR-CLIP	23446348|21572407|20371350	Peripheral blood
hsa-mir-19a-3p	MIMAT0000073	NAPB	63908	HITS-CLIP	22473208	Peripheral blood
hsa-mir-19a-3p	MIMAT0000073	KIF13A	63971	PAR-CLIP	23592263|24398324|21572407|26701625	Peripheral blood
hsa-mir-19a-3p	MIMAT0000073	SMOC1	64093	PAR-CLIP	21572407	Peripheral blood
hsa-mir-19a-3p	MIMAT0000073	ZMAT3	64393	PAR-CLIP	24398324|23446348|22012620|21572407|20371350	Peripheral blood
hsa-mir-19a-3p	MIMAT0000073	GIGYF1	64599	HITS-CLIP//PAR-CLIP	22473208|21572407|26701625	Peripheral blood
hsa-mir-19a-3p	MIMAT0000073	ATPAF1	64756	HITS-CLIP	22473208	Peripheral blood
hsa-mir-19a-3p	MIMAT0000073	CREB3L2	64764	HITS-CLIP	22473208	Peripheral blood
hsa-mir-19a-3p	MIMAT0000073	WNK1	65125	HITS-CLIP	22473208	Peripheral blood
hsa-mir-19a-3p	MIMAT0000073	WNK3	65267	HITS-CLIP//PAR-CLIP	21572407	Peripheral blood
hsa-mir-19a-3p	MIMAT0000073	BRD9	65980	HITS-CLIP	22473208	Peripheral blood
hsa-mir-19a-3p	MIMAT0000073	CAPRIN2	65981	PAR-CLIP	23592263|20371350	Peripheral blood
hsa-mir-19a-3p	MIMAT0000073	TRAK2	66008	HITS-CLIP	22473208	Peripheral blood
hsa-mir-19a-3p	MIMAT0000073	PRRG4	79056	PAR-CLIP	20371350	Peripheral blood
hsa-mir-19a-3p	MIMAT0000073	GNPTAB	79158	PAR-CLIP	21572407	Peripheral blood
hsa-mir-19a-3p	MIMAT0000073	ADIPOR2	79602	HITS-CLIP	22473208	Peripheral blood
hsa-mir-19a-3p	MIMAT0000073	DHX40	79665	HITS-CLIP	22473208	Peripheral blood
hsa-mir-19a-3p	MIMAT0000073	PLEKHF2	79666	PAR-CLIP	24398324|21572407	Peripheral blood
hsa-mir-19a-3p	MIMAT0000073	FN3KRP	79672	HITS-CLIP	22473208	Peripheral blood
hsa-mir-19a-3p	MIMAT0000073	NPEPL1	79716	Luciferase reporter assay//qRT-PCR//Western blot	22952885	Peripheral blood
hsa-mir-19a-3p	MIMAT0000073	VPS37B	79720	HITS-CLIP//PAR-CLIP	22473208|23446348	Peripheral blood
hsa-mir-19a-3p	MIMAT0000073	E2F8	79733	HITS-CLIP//PAR-CLIP	22473208|21572407	Peripheral blood
hsa-mir-19a-3p	MIMAT0000073	SHCBP1	79801	HITS-CLIP	22473208	Peripheral blood
hsa-mir-19a-3p	MIMAT0000073	PTCD2	79810	HITS-CLIP	23824327	Peripheral blood
hsa-mir-19a-3p	MIMAT0000073	RPAP2	79871	HITS-CLIP	27418678	Peripheral blood
hsa-mir-19a-3p	MIMAT0000073	DSN1	79980	PAR-CLIP	21572407	Peripheral blood
hsa-mir-19a-3p	MIMAT0000073	CHD9	80205	HITS-CLIP	22473208	Peripheral blood
hsa-mir-19a-3p	MIMAT0000073	COQ10B	80219	HITS-CLIP	22473208	Peripheral blood
hsa-mir-19a-3p	MIMAT0000073	WDR26	80232	PAR-CLIP	21572407|20371350	Peripheral blood
hsa-mir-19a-3p	MIMAT0000073	C16orf70	80262	HITS-CLIP//PAR-CLIP	22473208|21572407|20371350	Peripheral blood
hsa-mir-19a-3p	MIMAT0000073	WNT10A	80326	HITS-CLIP	22473208	Peripheral blood
hsa-mir-19a-3p	MIMAT0000073	PDRG1	81572	PAR-CLIP	23592263|24398324|23446348|21572407|20371350	Peripheral blood
hsa-mir-19a-3p	MIMAT0000073	FAM83D	81610	HITS-CLIP	22473208	Peripheral blood
hsa-mir-19a-3p	MIMAT0000073	SBF2	81846	HITS-CLIP	22473208	Peripheral blood
hsa-mir-19a-3p	MIMAT0000073	RASSF5	83593	HITS-CLIP	22473208	Peripheral blood
hsa-mir-19a-3p	MIMAT0000073	AMMECR1L	83607	HITS-CLIP	22473208|23313552	Peripheral blood
hsa-mir-19a-3p	MIMAT0000073	TMTC1	83857	HITS-CLIP	19536157	Peripheral blood
hsa-mir-19a-3p	MIMAT0000073	RAB34	83871	PAR-CLIP	21572407	Peripheral blood
hsa-mir-19a-3p	MIMAT0000073	KCTD10	83892	PAR-CLIP	23592263|24398324|26701625	Peripheral blood
hsa-mir-19a-3p	MIMAT0000073	KATNAL1	84056	HITS-CLIP	22473208	Peripheral blood
hsa-mir-19a-3p	MIMAT0000073	ZNF644	84146	PAR-CLIP	23592263	Peripheral blood
hsa-mir-19a-3p	MIMAT0000073	RPF2	84154	PAR-CLIP	21572407|20371350	Peripheral blood
hsa-mir-19a-3p	MIMAT0000073	TMEM117	84216	PAR-CLIP	21572407	Peripheral blood
hsa-mir-19a-3p	MIMAT0000073	ZDHHC18	84243	PAR-CLIP	20371350	Peripheral blood
hsa-mir-19a-3p	MIMAT0000073	NICN1	84276	PAR-CLIP	23708386|23446348	Peripheral blood
hsa-mir-19a-3p	MIMAT0000073	LZIC	84328	PAR-CLIP	23446348|20371350	Peripheral blood
hsa-mir-19a-3p	MIMAT0000073	MCRIP2	84331	PAR-CLIP	23446348|21572407|20371350	Peripheral blood
hsa-mir-19a-3p	MIMAT0000073	ABHD14B	84836	PAR-CLIP	23592263	Peripheral blood
hsa-mir-19a-3p	MIMAT0000073	MIGA2	84895	PAR-CLIP	23592263|27292025	Peripheral blood
hsa-mir-19a-3p	MIMAT0000073	TBRG1	84897	PAR-CLIP	23446348|21572407|20371350	Peripheral blood
hsa-mir-19a-3p	MIMAT0000073	NFATC2IP	84901	PAR-CLIP	21572407|20371350	Peripheral blood
hsa-mir-19a-3p	MIMAT0000073	PPP1R15B	84919	PAR-CLIP	24398324|23446348|22012620|21572407|20371350	Peripheral blood
hsa-mir-19a-3p	MIMAT0000073	RAB2B	84932	HITS-CLIP	22473208	Peripheral blood
hsa-mir-19a-3p	MIMAT0000073	ALG2	85365	HITS-CLIP	22473208	Peripheral blood
hsa-mir-19a-3p	MIMAT0000073	ZIC5	85416	PAR-CLIP	21572407	Peripheral blood
hsa-mir-19a-3p	MIMAT0000073	LMLN	89782	PAR-CLIP	23446348|21572407	Peripheral blood
hsa-mir-19a-3p	MIMAT0000073	C5orf30	90355	HITS-CLIP	22473208	Peripheral blood
hsa-mir-19a-3p	MIMAT0000073	ANGEL2	90806	HITS-CLIP	22473208	Peripheral blood
hsa-mir-19a-3p	MIMAT0000073	BTF3L4	91408	HITS-CLIP//PAR-CLIP	22473208|23592263|21572407|20371350	Peripheral blood
hsa-mir-19a-3p	MIMAT0000073	ACBD5	91452	HITS-CLIP//PAR-CLIP	22473208|21572407	Peripheral blood
hsa-mir-19a-3p	MIMAT0000073	LONRF1	91694	HITS-CLIP//PAR-CLIP	22473208|21572407	Peripheral blood
hsa-mir-19a-3p	MIMAT0000073	WDR20	91833	HITS-CLIP	22473208	Peripheral blood
hsa-mir-19a-3p	MIMAT0000073	DSEL	92126	PAR-CLIP	27292025	Peripheral blood
hsa-mir-19a-3p	MIMAT0000073	MOB1B	92597	PAR-CLIP	23446348|21572407|20371350	Peripheral blood
hsa-mir-19a-3p	MIMAT0000073	ZBTB47	92999	PAR-CLIP	23446348|21572407|20371350	Peripheral blood
hsa-mir-19a-3p	MIMAT0000073	MMGT1	93380	PAR-CLIP	23592263|24398324|23446348|22012620|21572407|20371350	Peripheral blood
hsa-mir-19a-3p	MIMAT0000073	PIGS	94005	HITS-CLIP	22473208	Peripheral blood
hsa-mir-19a-3p	MIMAT0000073	ARHGAP12	94134	HITS-CLIP//PAR-CLIP	22473208|21572407|20371350	Peripheral blood
hsa-mir-19a-3p	MIMAT0000073	FOXQ1	94234	PAR-CLIP	23592263|27292025	Peripheral blood
hsa-mir-19a-3p	MIMAT0000073	TP53INP1	94241	HITS-CLIP//Luciferase reporter assay//qRT-PCR//Western blot	22473208|26367773	Peripheral blood
hsa-mir-19a-3p	MIMAT0000073	NACC1	112939	PAR-CLIP	23592263|20371350	Peripheral blood
hsa-mir-19a-3p	MIMAT0000073	SLC46A1	113235	PAR-CLIP	23446348	Peripheral blood
hsa-mir-19a-3p	MIMAT0000073	CYP2U1	113612	PAR-CLIP	21572407|20371350	Peripheral blood
hsa-mir-19a-3p	MIMAT0000073	MCM3AP-AS1	114044	HITS-CLIP	22473208	Peripheral blood
hsa-mir-19a-3p	MIMAT0000073	ZNF618	114991	HITS-CLIP	27418678	Peripheral blood
hsa-mir-19a-3p	MIMAT0000073	MB21D1	115004	PAR-CLIP	23592263|24398324|20371350	Peripheral blood
hsa-mir-19a-3p	MIMAT0000073	EVI5L	115704	HITS-CLIP//PAR-CLIP	22473208|21572407	Peripheral blood
hsa-mir-19a-3p	MIMAT0000073	ZNF526	116115	HITS-CLIP	22473208	Peripheral blood
hsa-mir-19a-3p	MIMAT0000073	NUS1	116150	PAR-CLIP	22291592	Peripheral blood
hsa-mir-19a-3p	MIMAT0000073	MED12L	116931	PAR-CLIP	23446348|21572407|20371350	Peripheral blood
hsa-mir-19a-3p	MIMAT0000073	ARAP2	116984	HITS-CLIP	22473208	Peripheral blood
hsa-mir-19a-3p	MIMAT0000073	FRMD6	122786	HITS-CLIP	22473208	Peripheral blood
hsa-mir-19a-3p	MIMAT0000073	NIPA1	123606	HITS-CLIP//PAR-CLIP	22473208|23446348|20371350	Peripheral blood
hsa-mir-19a-3p	MIMAT0000073	DCUN1D3	123879	PAR-CLIP	21572407	Peripheral blood
hsa-mir-19a-3p	MIMAT0000073	TPRG1L	127262	PAR-CLIP	27292025	Peripheral blood
hsa-mir-19a-3p	MIMAT0000073	ARL8A	127829	HITS-CLIP//PAR-CLIP	22473208|21572407	Peripheral blood
hsa-mir-19a-3p	MIMAT0000073	DCBLD2	131566	PAR-CLIP	26701625	Peripheral blood
hsa-mir-19a-3p	MIMAT0000073	PABPC4L	132430	PAR-CLIP	20371350	Peripheral blood
hsa-mir-19a-3p	MIMAT0000073	C5orf24	134553	HITS-CLIP	22473208	Peripheral blood
hsa-mir-19a-3p	MIMAT0000073	CLVS2	134829	PAR-CLIP	20371350	Peripheral blood
hsa-mir-19a-3p	MIMAT0000073	VPS37A	137492	PAR-CLIP	21572407	Peripheral blood
hsa-mir-19a-3p	MIMAT0000073	NACC2	138151	PAR-CLIP	23446348|20371350	Peripheral blood
hsa-mir-19a-3p	MIMAT0000073	SAMD8	142891	PAR-CLIP	21572407	Peripheral blood
hsa-mir-19a-3p	MIMAT0000073	SESN3	143686	PAR-CLIP	23446348	Peripheral blood
hsa-mir-19a-3p	MIMAT0000073	ODF4	146852	HITS-CLIP	23824327	Peripheral blood
hsa-mir-19a-3p	MIMAT0000073	PHF13	148479	HITS-CLIP	22473208	Peripheral blood
hsa-mir-19a-3p	MIMAT0000073	B3GALNT2	148789	PAR-CLIP	27292025	Peripheral blood
hsa-mir-19a-3p	MIMAT0000073	SLC30A7	148867	HITS-CLIP//PAR-CLIP	22473208|21572407	Peripheral blood
hsa-mir-19a-3p	MIMAT0000073	CCDC80	151887	PAR-CLIP	20371350	Peripheral blood
hsa-mir-19a-3p	MIMAT0000073	MB21D2	151963	PAR-CLIP	21572407	Peripheral blood
hsa-mir-19a-3p	MIMAT0000073	CREBRF	153222	PAR-CLIP	21572407	Peripheral blood
hsa-mir-19a-3p	MIMAT0000073	CAMSAP1	157922	HITS-CLIP	23313552	Peripheral blood
hsa-mir-19a-3p	MIMAT0000073	PRUNE2	158471	PAR-CLIP	21572407	Peripheral blood
hsa-mir-19a-3p	MIMAT0000073	PPTC7	160760	PAR-CLIP	23446348|22012620|21572407|20371350	Peripheral blood
hsa-mir-19a-3p	MIMAT0000073	DGKH	160851	PAR-CLIP	22012620	Peripheral blood
hsa-mir-19a-3p	MIMAT0000073	SDE2	163859	HITS-CLIP//PAR-CLIP	22473208|26701625|27292025	Peripheral blood
hsa-mir-19a-3p	MIMAT0000073	PRICKLE2	166336	PAR-CLIP	21572407	Peripheral blood
hsa-mir-19a-3p	MIMAT0000073	PAPD4	167153	PAR-CLIP	21572407	Peripheral blood
hsa-mir-19a-3p	MIMAT0000073	DCP2	167227	HITS-CLIP	22473208	Peripheral blood
hsa-mir-19a-3p	MIMAT0000073	ZNF800	168850	HITS-CLIP//PAR-CLIP	22473208|23592263|24398324|23446348|22012620|21572407|20371350|26701625|27292025	Peripheral blood
hsa-mir-19a-3p	MIMAT0000073	TMEM64	169200	PAR-CLIP	22012620|20371350	Peripheral blood
hsa-mir-19a-3p	MIMAT0000073	ZNF721	170960	HITS-CLIP	22473208	Peripheral blood
hsa-mir-19a-3p	MIMAT0000073	SPTSSA	171546	HITS-CLIP	22473208	Peripheral blood
hsa-mir-19a-3p	MIMAT0000073	AGO3	192669	PAR-CLIP	21572407	Peripheral blood
hsa-mir-19a-3p	MIMAT0000073	ZNF367	195828	PAR-CLIP	21572407|20371350	Peripheral blood
hsa-mir-19a-3p	MIMAT0000073	DENND6A	201627	HITS-CLIP	22473208	Peripheral blood
hsa-mir-19a-3p	MIMAT0000073	PATL1	219988	HITS-CLIP//PAR-CLIP	22473208|23592263|23446348|20371350	Peripheral blood
hsa-mir-19a-3p	MIMAT0000073	OTUD1	220213	HITS-CLIP	22473208	Peripheral blood
hsa-mir-19a-3p	MIMAT0000073	REEP3	221035	HITS-CLIP	22473208	Peripheral blood
hsa-mir-19a-3p	MIMAT0000073	JAZF1	221895	PAR-CLIP	21572407	Peripheral blood
hsa-mir-19a-3p	MIMAT0000073	PRR14L	253143	HITS-CLIP	22473208	Peripheral blood
hsa-mir-19a-3p	MIMAT0000073	LCLAT1	253558	HITS-CLIP//PAR-CLIP	22473208|21572407|20371350	Peripheral blood
hsa-mir-19a-3p	MIMAT0000073	UBN2	254048	PAR-CLIP	23446348|22012620|21572407|20371350|27292025	Peripheral blood
hsa-mir-19a-3p	MIMAT0000073	BRWD3	254065	PAR-CLIP	23592263	Peripheral blood
hsa-mir-19a-3p	MIMAT0000073	ELMOD2	255520	HITS-CLIP//PAR-CLIP	22473208|21572407	Peripheral blood
hsa-mir-19a-3p	MIMAT0000073	RBM20	282996	PAR-CLIP	23446348|22012620	Peripheral blood
hsa-mir-19a-3p	MIMAT0000073	PGM2L1	283209	HITS-CLIP	22473208	Peripheral blood
hsa-mir-19a-3p	MIMAT0000073	EOGT	285203	PAR-CLIP	23592263|21572407|27292025	Peripheral blood
hsa-mir-19a-3p	MIMAT0000073	C5orf51	285636	HITS-CLIP//PAR-CLIP	22473208|23592263	Peripheral blood
hsa-mir-19a-3p	MIMAT0000073	LIN9	286826	HITS-CLIP	22473208	Peripheral blood
hsa-mir-19a-3p	MIMAT0000073	CCDC137	339230	HITS-CLIP//PAR-CLIP	22473208|20371350	Peripheral blood
hsa-mir-19a-3p	MIMAT0000073	ZNF680	340252	PAR-CLIP	20371350	Peripheral blood
hsa-mir-19a-3p	MIMAT0000073	MTX3	345778	HITS-CLIP	23824327	Peripheral blood
hsa-mir-19a-3p	MIMAT0000073	ARPIN	348110	HITS-CLIP	22473208	Peripheral blood
hsa-mir-19a-3p	MIMAT0000073	MIGA1	374986	HITS-CLIP	22473208	Peripheral blood
hsa-mir-19a-3p	MIMAT0000073	SLC27A1	376497	HITS-CLIP	22473208	Peripheral blood
hsa-mir-19a-3p	MIMAT0000073	FAM102A	399665	HITS-CLIP	22473208	Peripheral blood
hsa-mir-19a-3p	MIMAT0000073	ZNF772	400720	PAR-CLIP	21572407|20371350	Peripheral blood
hsa-mir-19a-3p	MIMAT0000073	IDNK	414328	HITS-CLIP	22473208	Peripheral blood
hsa-mir-19a-3p	MIMAT0000073	PALM2-AKAP2	445815	PAR-CLIP	23446348	Peripheral blood
hsa-mir-19a-3p	MIMAT0000073	FBXO48	554251	HITS-CLIP	22473208	Peripheral blood
hsa-mir-19a-3p	MIMAT0000073	HIST2H4B	554313	PAR-CLIP	23592263|23446348|20371350	Peripheral blood
hsa-mir-19a-3p	MIMAT0000073	LOC613266	613266	HITS-CLIP	22473208	Peripheral blood
hsa-mir-19a-3p	MIMAT0000073	C6orf132	647024	HITS-CLIP	23824327	Peripheral blood
hsa-mir-19a-3p	MIMAT0000073	SFTPA1	653509	PAR-CLIP	21572407	Peripheral blood
hsa-mir-19a-3p	MIMAT0000073	IMPDH1P11	727833	PAR-CLIP	23592263|23446348|20371350	Peripheral blood
hsa-mir-19a-3p	MIMAT0000073	C15orf38-AP3S2	100526783	PAR-CLIP	20371350	Peripheral blood
hsa-mir-223-3p	MIMAT0000280	PARP1	142	Luciferase reporter assay//Microarray//qRT-PCR//Western blot	23757351	Peripheral blood
hsa-mir-223-3p	MIMAT0000280	RHOB	388	Immunofluorescence//Luciferase reporter assay//qRT-PCR//Western blot	19850724|22080513|23094093|27121304	Peripheral blood
hsa-mir-223-3p	MIMAT0000280	ATM	472	Luciferase reporter assay//qRT-PCR//Western blot	24606854	Peripheral blood
hsa-mir-223-3p	MIMAT0000280	PRDM1	639	Luciferase reporter assay//Microarray//qRT-PCR//Western blot	24438193|22815788	Peripheral blood
hsa-mir-223-3p	MIMAT0000280	SCARB1	949	Luciferase reporter assay	23459944	Peripheral blood
hsa-mir-223-3p	MIMAT0000280	CDC27	996	Luciferase reporter assay	24324762	Peripheral blood
hsa-mir-223-3p	MIMAT0000280	CDK2	1017	Flow//Luciferase reporter assay//qRT-PCR//Western blot	24137330	Peripheral blood
hsa-mir-223-3p	MIMAT0000280	CDS1	1040	Microarray//qRT-PCR	22815788	Peripheral blood
hsa-mir-223-3p	MIMAT0000280	CFTR	1080	Luciferase reporter assay//qRT-PCR	23436935	Peripheral blood
hsa-mir-223-3p	MIMAT0000280	CHUK	1147	Luciferase reporter assay//qRT-PCR//Western blot	20711193	Peripheral blood
hsa-mir-223-3p	MIMAT0000280	CYB5A	1528	Luciferase reporter assay//qRT-PCR//Western blot	24078287	Peripheral blood
hsa-mir-223-3p	MIMAT0000280	E2F1	1869	Luciferase reporter assay//Western blot	20029046	Peripheral blood
hsa-mir-223-3p	MIMAT0000280	ECT2	1894	Luciferase reporter assay//Western blot	23601845	Peripheral blood
hsa-mir-223-3p	MIMAT0000280	F3	2152	PAR-CLIP	23592263|23446348|21572407|20371350|26701625	Peripheral blood
hsa-mir-223-3p	MIMAT0000280	FABP7	2173	PAR-CLIP	22012620	Peripheral blood
hsa-mir-223-3p	MIMAT0000280	FOXO1	2308	Flow//Immunocytochemistry//Luciferase reporter assay//qRT-PCR//Western blot	22569260|24324762	Peripheral blood
hsa-mir-223-3p	MIMAT0000280	FOXO3	2309	Luciferase reporter assay	24324762	Peripheral blood
hsa-mir-223-3p	MIMAT0000280	MKNK2	2872	PAR-CLIP	23592263|20371350	Peripheral blood
hsa-mir-223-3p	MIMAT0000280	CXCL2	2920	Luciferase reporter assay	24084739	Peripheral blood
hsa-mir-223-3p	MIMAT0000280	IGF1R	3480	Luciferase reporter assay//Microarray//qRT-PCR//QRTPCR//Western blot	22073238|24307738|24816316|24324762	Peripheral blood
hsa-mir-223-3p	MIMAT0000280	IL6	3569	Luciferase reporter assay	24084739	Peripheral blood
hsa-mir-223-3p	MIMAT0000280	IL6ST	3572	PAR-CLIP	23592263|22012620	Peripheral blood
hsa-mir-223-3p	MIMAT0000280	ITGB1	3688	PAR-CLIP	20371350	Peripheral blood
hsa-mir-223-3p	MIMAT0000280	STMN1	3925	Flow//Immunohistochemistry//Luciferase assay//Luciferase reporter assay//qRT-PCR//QRTPCR//Western blot	18555017|22470493|23584479|25824152	Peripheral blood
hsa-mir-223-3p	MIMAT0000280	LGALS8	3964	HITS-CLIP	28735896	Peripheral blood
hsa-mir-223-3p	MIMAT0000280	LIF	3976	Luciferase reporter assay//Western blot	22080513	Peripheral blood
hsa-mir-223-3p	MIMAT0000280	LMO2	4005	Luciferase reporter assay//Next Generation Sequencing (NGS)//qRT-PCR//Reporter assay//RNA-binding protein immunoprecipitation//Western blot	19278969|19017354|28303002	Peripheral blood
hsa-mir-223-3p	MIMAT0000280	CAPRIN1	4076	Luciferase reporter assay//qRT-PCR//Western blot	23953883	Peripheral blood
hsa-mir-223-3p	MIMAT0000280	MDM2	4193	PAR-CLIP	23592263	Peripheral blood
hsa-mir-223-3p	MIMAT0000280	MEF2C	4208	Immunofluorescence//Luciferase reporter assay//qRT-PCR//Western blot	18278031|23094093	Peripheral blood
hsa-mir-223-3p	MIMAT0000280	2002-09-01	4735	PAR-CLIP	22012620	Peripheral blood
hsa-mir-223-3p	MIMAT0000280	NFIA	4774	Luciferase reporter assay//Microarray//qRT-PCR//Reporter assay//Western blot	17996649|17260024|16325577	Peripheral blood
hsa-mir-223-3p	MIMAT0000280	NFIX	4784	Luciferase reporter assay	19850724	Peripheral blood
hsa-mir-223-3p	MIMAT0000280	NOVA2	4858	PAR-CLIP	23592263	Peripheral blood
hsa-mir-223-3p	MIMAT0000280	PAX4	5078	HITS-CLIP	23313552	Peripheral blood
hsa-mir-223-3p	MIMAT0000280	PAX6	5080	Immunohistochemistry//Luciferase reporter assay//qRT-PCR//Western blot	23970099	Peripheral blood
hsa-mir-223-3p	MIMAT0000280	ABCB1	5243	GFP reporter assay//qRT-PCR//Western blot	23925649	Peripheral blood
hsa-mir-223-3p	MIMAT0000280	TWF1	5756	Microarray//qRT-PCR	22815788	Peripheral blood
hsa-mir-223-3p	MIMAT0000280	RANGAP1	5905	HITS-CLIP	23824327	Peripheral blood
hsa-mir-223-3p	MIMAT0000280	MSMO1	6307	Microarray//PAR-CLIP//qRT-PCR	21572407|22815788	Peripheral blood
hsa-mir-223-3p	MIMAT0000280	CCL3	6348	Luciferase reporter assay	24084739	Peripheral blood
hsa-mir-223-3p	MIMAT0000280	SLC2A4	6517	Flow//Immunoblot//Immunofluorescence//Immunohistochemistry//Immunoprecipitaion//In situ hybridization//Luciferase reporter assay//Northern blot//qRT-PCR	20080987	Peripheral blood
hsa-mir-223-3p	MIMAT0000280	SMARCD1	6602	Microarray//qRT-PCR	23757351	Peripheral blood
hsa-mir-223-3p	MIMAT0000280	SP1	6667	Luciferase reporter assay	24324762	Peripheral blood
hsa-mir-223-3p	MIMAT0000280	SP3	6670	Luciferase reporter assay//Western blot	22080513	Peripheral blood
hsa-mir-223-3p	MIMAT0000280	STAT1	6772	Luciferase reporter assay//qRT-PCR//Western blot	26025667	Peripheral blood
hsa-mir-223-3p	MIMAT0000280	STAT3	6774	qRT-PCR//Western blot	26348153	Peripheral blood
hsa-mir-223-3p	MIMAT0000280	STAT5A	6776	Luciferase reporter assay//qRT-PCR	24400121	Peripheral blood
hsa-mir-223-3p	MIMAT0000280	TAL1	6886	ChIP-seq//Microarray//Western blot	23857984	Peripheral blood
hsa-mir-223-3p	MIMAT0000280	ZEB1	6935	Luciferase reporter assay	27744452	Peripheral blood
hsa-mir-223-3p	MIMAT0000280	TP53	7157	PAR-CLIP	23592263	Peripheral blood
hsa-mir-223-3p	MIMAT0000280	HSP90B1	7184	Luciferase reporter assay//Western blot	23208072|25880332	Peripheral blood
hsa-mir-223-3p	MIMAT0000280	SLC7A5	8140	PAR-CLIP	23592263|24398324|22012620|26701625	Peripheral blood
hsa-mir-223-3p	MIMAT0000280	WASL	8976	PAR-CLIP	23446348	Peripheral blood
hsa-mir-223-3p	MIMAT0000280	ARTN	9048	Luciferase reporter assay//qRT-PCR//Western blot	21453483	Peripheral blood
hsa-mir-223-3p	MIMAT0000280	SYNGR2	9144	PAR-CLIP	27292025	Peripheral blood
hsa-mir-223-3p	MIMAT0000280	BAG2	9532	PAR-CLIP	22100165	Peripheral blood
hsa-mir-223-3p	MIMAT0000280	SECISBP2L	9728	Microarray//qRT-PCR	22815788	Peripheral blood
hsa-mir-223-3p	MIMAT0000280	TOX	9760	Immunohistochemistry//Luciferase reporter assay//qRT-PCR//Western blot	24304814	Peripheral blood
hsa-mir-223-3p	MIMAT0000280	MAFB	9935	Luciferase reporter assay//Microarray//qRT-PCR//Western blot	26055874	Peripheral blood
hsa-mir-223-3p	MIMAT0000280	NAMPT	10135	Microarray//qRT-PCR	22815788	Peripheral blood
hsa-mir-223-3p	MIMAT0000280	SEMA3A	10371	qRT-PCR//Western blot	26348153	Peripheral blood
hsa-mir-223-3p	MIMAT0000280	MYL9	10398	Luciferase reporter assay	27121304	Peripheral blood
hsa-mir-223-3p	MIMAT0000280	HAX1	10456	Luciferase reporter assay//qRT-PCR//Western blot	27618431	Peripheral blood
hsa-mir-223-3p	MIMAT0000280	ZBTB18	10472	PAR-CLIP	23446348|20371350	Peripheral blood
hsa-mir-223-3p	MIMAT0000280	CARM1	10498	ChIP-seq//Flow//Luciferase reporter assay//qRT-PCR//Western blot	24332853	Peripheral blood
hsa-mir-223-3p	MIMAT0000280	HEXIM1	10614	HITS-CLIP	23313552	Peripheral blood
hsa-mir-223-3p	MIMAT0000280	POLR3G	10622	Luciferase reporter assay	24324762	Peripheral blood
hsa-mir-223-3p	MIMAT0000280	SLC12A7	10723	PAR-CLIP	27292025	Peripheral blood
hsa-mir-223-3p	MIMAT0000280	ZNF460	10794	HITS-CLIP	23313552	Peripheral blood
hsa-mir-223-3p	MIMAT0000280	RRAS2	22800	HITS-CLIP//PAR-CLIP	23592263|22012620|21572407|20371350|26701625|27292025	Peripheral blood
hsa-mir-223-3p	MIMAT0000280	ZNF365	22891	Microarray//qRT-PCR	22815788	Peripheral blood
hsa-mir-223-3p	MIMAT0000280	NMNAT2	23057	HITS-CLIP	23824327|27418678	Peripheral blood
hsa-mir-223-3p	MIMAT0000280	GPATCH8	23131	HITS-CLIP	23824327	Peripheral blood
hsa-mir-223-3p	MIMAT0000280	EPB41L3	23136	Luciferase reporter assay//Western blot	21628394	Peripheral blood
hsa-mir-223-3p	MIMAT0000280	PRRC2C	23215	PAR-CLIP	27292025	Peripheral blood
hsa-mir-223-3p	MIMAT0000280	CHMP2B	25978	PAR-CLIP	23446348	Peripheral blood
hsa-mir-223-3p	MIMAT0000280	PHF19	26147	PAR-CLIP	23446348	Peripheral blood
hsa-mir-223-3p	MIMAT0000280	LATS2	26524	PAR-CLIP	23592263|26701625|27292025	Peripheral blood
hsa-mir-223-3p	MIMAT0000280	SNX24	28966	Microarray//qRT-PCR	22815788	Peripheral blood
hsa-mir-223-3p	MIMAT0000280	TRPV2	51393	HITS-CLIP	21572407	Peripheral blood
hsa-mir-223-3p	MIMAT0000280	MTRF1L	54516	PAR-CLIP	23592263	Peripheral blood
hsa-mir-223-3p	MIMAT0000280	C9orf40	55071	PAR-CLIP	23446348|21572407|20371350	Peripheral blood
hsa-mir-223-3p	MIMAT0000280	RIF1	55183	PAR-CLIP	23592263	Peripheral blood
hsa-mir-223-3p	MIMAT0000280	ARL8B	55207	PAR-CLIP	22012620	Peripheral blood
hsa-mir-223-3p	MIMAT0000280	FBXW7	55294	Flow//Luciferase reporter assay//Microarray//qRT-PCR//Western blot	22270966|24324762|25888377|25159729|28000896	Peripheral blood
hsa-mir-223-3p	MIMAT0000280	PTBP2	58155	Luciferase reporter assay//qRT-PCR	23174904	Peripheral blood
hsa-mir-223-3p	MIMAT0000280	SINHCAF	58516	PAR-CLIP	20371350	Peripheral blood
hsa-mir-223-3p	MIMAT0000280	CACNG8	59283	HITS-CLIP	23824327	Peripheral blood
hsa-mir-223-3p	MIMAT0000280	NSUN3	63899	PAR-CLIP	22100165	Peripheral blood
hsa-mir-223-3p	MIMAT0000280	SPPL2A	84888	PAR-CLIP	24398324|21572407	Peripheral blood
hsa-mir-223-3p	MIMAT0000280	TMEM67	91147	PAR-CLIP	22012620	Peripheral blood
hsa-mir-223-3p	MIMAT0000280	NLRP3	114548	Luciferase reporter assay//qRT-PCR//Western blot	28302726	Peripheral blood
hsa-mir-223-3p	MIMAT0000280	PDZD8	118987	PAR-CLIP	21572407	Peripheral blood
hsa-mir-223-3p	MIMAT0000280	SESN3	143686	PAR-CLIP	23592263	Peripheral blood
hsa-mir-223-3p	MIMAT0000280	TMEM64	169200	PAR-CLIP	23592263	Peripheral blood
hsa-mir-223-3p	MIMAT0000280	POTEG	404785	PAR-CLIP	26701625|27292025	Peripheral blood
hsa-mir-223-3p	MIMAT0000280	POTEM	641455	PAR-CLIP	26701625|27292025	Peripheral blood
hsa-mir-18a-5p	MIMAT0000072	ACTL6A	86	Sequencing	20371350	Peripheral blood
hsa-mir-18a-5p	MIMAT0000072	ARF6	382	PAR-CLIP	20371350	Peripheral blood
hsa-mir-18a-5p	MIMAT0000072	CCND1	595	PAR-CLIP	21572407	Peripheral blood
hsa-mir-18a-5p	MIMAT0000072	CA12	771	PAR-CLIP//Sequencing	20371350|21572407	Peripheral blood
hsa-mir-18a-5p	MIMAT0000072	CAD	790	PAR-CLIP	23592263	Peripheral blood
hsa-mir-18a-5p	MIMAT0000072	RUNX1	861	Luciferase reporter assay//qRT-PCR//Western blot	25452107	Peripheral blood
hsa-mir-18a-5p	MIMAT0000072	COX7B	1349	CLASH	23622248	Peripheral blood
hsa-mir-18a-5p	MIMAT0000072	CREBL2	1389	In situ hybridization//Next Generation Sequencing (NGS)//PAR-CLIP//qRT-PCR//Sequencing	20371350|23446348|22012620|21572407|26233958	Peripheral blood
hsa-mir-18a-5p	MIMAT0000072	DDX5	1655	CLASH	23622248	Peripheral blood
hsa-mir-18a-5p	MIMAT0000072	DNMT1	1786	Luciferase reporter assay	23306545	Peripheral blood
hsa-mir-18a-5p	MIMAT0000072	EEF2	1938	CLASH	23622248	Peripheral blood
hsa-mir-18a-5p	MIMAT0000072	EIF4EBP2	1979	CLASH	23622248	Peripheral blood
hsa-mir-18a-5p	MIMAT0000072	CLN8	2055	PAR-CLIP	21572407	Peripheral blood
hsa-mir-18a-5p	MIMAT0000072	ESR1	2099	In situ hybridization//Luciferase reporter assay//Microarray//Next Generation Sequencing (NGS)//qRT-PCR//Western blot	19706389|19684618|20080637|26233958	Peripheral blood
hsa-mir-18a-5p	MIMAT0000072	B4GALT1	2683	CLASH	23622248	Peripheral blood
hsa-mir-18a-5p	MIMAT0000072	GNAS	2778	PAR-CLIP	23592263|23446348	Peripheral blood
hsa-mir-18a-5p	MIMAT0000072	GNL1	2794	PAR-CLIP	23592263	Peripheral blood
hsa-mir-18a-5p	MIMAT0000072	NR3C1	2908	Luciferase reporter assay//pMIR-REPORT//Western blot	19131573|27888798	Peripheral blood
hsa-mir-18a-5p	MIMAT0000072	HIF1A	3091	Luciferase reporter assay//PAR-CLIP//qRT-PCR//Sequencing//Western blot	20371350|22012620|21572407|27080303|26622381	Peripheral blood
hsa-mir-18a-5p	MIMAT0000072	HOXA9	3205	Sequencing	20371350	Peripheral blood
hsa-mir-18a-5p	MIMAT0000072	HSF2	3298	Immunofluorescence//In situ hybridization//Luciferase reporter assay//qRT-PCR//Western blot	20724452	Peripheral blood
hsa-mir-18a-5p	MIMAT0000072	RBPJ	3516	CLASH	23622248	Peripheral blood
hsa-mir-18a-5p	MIMAT0000072	IRF2	3660	Immunohistochemistry//In situ hybridization//Luciferase reporter assay//PAR-CLIP//qRT-PCR//Western blot	22012620|26173586	Peripheral blood
hsa-mir-18a-5p	MIMAT0000072	ITGA2	3673	PAR-CLIP	21572407	Peripheral blood
hsa-mir-18a-5p	MIMAT0000072	TNPO1	3842	CLASH	23622248	Peripheral blood
hsa-mir-18a-5p	MIMAT0000072	SMAD2	4087	Luciferase reporter assay//Microarray	24664294|27641158	Peripheral blood
hsa-mir-18a-5p	MIMAT0000072	SMAD4	4089	Immunoblot//Luciferase reporter assay//Microarray//qRT-PCR//Western blot	20940405	Peripheral blood
hsa-mir-18a-5p	MIMAT0000072	MID1	4281	Sequencing	20371350	Peripheral blood
hsa-mir-18a-5p	MIMAT0000072	NEO1	4756	qRT-PCR//Western blot	24657544	Peripheral blood
hsa-mir-18a-5p	MIMAT0000072	PAFAH1B1	5048	Sequencing	20371350	Peripheral blood
hsa-mir-18a-5p	MIMAT0000072	PDE4D	5144	PAR-CLIP//Sequencing	20371350|23592263	Peripheral blood
hsa-mir-18a-5p	MIMAT0000072	PI4KB	5298	CLASH	23622248	Peripheral blood
hsa-mir-18a-5p	MIMAT0000072	PPP1CB	5500	Sequencing	20371350	Peripheral blood
hsa-mir-18a-5p	MIMAT0000072	PSMB5	5693	Sequencing	20371350	Peripheral blood
hsa-mir-18a-5p	MIMAT0000072	TWF1	5756	PAR-CLIP	21572407	Peripheral blood
hsa-mir-18a-5p	MIMAT0000072	RAB5A	5868	Sequencing	20371350	Peripheral blood
hsa-mir-18a-5p	MIMAT0000072	RAB5C	5878	PAR-CLIP	23592263|23446348|21572407|20371350|26701625	Peripheral blood
hsa-mir-18a-5p	MIMAT0000072	RORA	6095	PAR-CLIP	21572407|20371350	Peripheral blood
hsa-mir-18a-5p	MIMAT0000072	SOX12	6666	HITS-CLIP	23313552	Peripheral blood
hsa-mir-18a-5p	MIMAT0000072	STK4	6789	Immunohistochemistry//In situ hybridization//Luciferase reporter assay//qRT-PCR//Western blot	24752237	Peripheral blood
hsa-mir-18a-5p	MIMAT0000072	TCEA2	6919	CLASH	23622248	Peripheral blood
hsa-mir-18a-5p	MIMAT0000072	TCP1	6950	CLASH	23622248	Peripheral blood
hsa-mir-18a-5p	MIMAT0000072	TNFAIP3	7128	Luciferase reporter assay//Microarray//qRT-PCR//Western blot	26783726	Peripheral blood
hsa-mir-18a-5p	MIMAT0000072	VCP	7415	PAR-CLIP	23592263	Peripheral blood
hsa-mir-18a-5p	MIMAT0000072	EZR	7430	Sequencing	20371350	Peripheral blood
hsa-mir-18a-5p	MIMAT0000072	ZNF711	7552	Sequencing	20371350	Peripheral blood
hsa-mir-18a-5p	MIMAT0000072	ZNF33A	7581	Sequencing	20371350	Peripheral blood
hsa-mir-18a-5p	MIMAT0000072	IRS4	8471	CLASH	23622248	Peripheral blood
hsa-mir-18a-5p	MIMAT0000072	TBPL1	9519	Luciferase reporter assay//PAR-CLIP//qRT-PCR//Western blot	23592263|23446348|21572407|26398009	Peripheral blood
hsa-mir-18a-5p	MIMAT0000072	UTP14C	9724	PAR-CLIP	21572407	Peripheral blood
hsa-mir-18a-5p	MIMAT0000072	CKAP5	9793	Sequencing	20371350	Peripheral blood
hsa-mir-18a-5p	MIMAT0000072	EFCAB14	9813	HITS-CLIP	23313552	Peripheral blood
hsa-mir-18a-5p	MIMAT0000072	SUPT7L	9913	PAR-CLIP//Sequencing	20371350|21572407	Peripheral blood
hsa-mir-18a-5p	MIMAT0000072	DCAF7	10238	CLASH//PAR-CLIP	23622248|21572407|20371350	Peripheral blood
hsa-mir-18a-5p	MIMAT0000072	AP3S2	10239	PAR-CLIP//Sequencing	20371350	Peripheral blood
hsa-mir-18a-5p	MIMAT0000072	TXNIP	10628	PAR-CLIP	23592263|24398324	Peripheral blood
hsa-mir-18a-5p	MIMAT0000072	RAD51AP1	10635	PAR-CLIP	23592263	Peripheral blood
hsa-mir-18a-5p	MIMAT0000072	ZNF507	22847	PAR-CLIP	20371350	Peripheral blood
hsa-mir-18a-5p	MIMAT0000072	SPEN	23013	PAR-CLIP	26701625	Peripheral blood
hsa-mir-18a-5p	MIMAT0000072	NCOA6	23054	Sequencing	20371350	Peripheral blood
hsa-mir-18a-5p	MIMAT0000072	CDK19	23097	qRT-PCR//Western blot	22308110	Peripheral blood
hsa-mir-18a-5p	MIMAT0000072	TNRC6B	23112	Sequencing	20371350	Peripheral blood
hsa-mir-18a-5p	MIMAT0000072	SYNM	23336	PAR-CLIP	21572407	Peripheral blood
hsa-mir-18a-5p	MIMAT0000072	DICER1	23405	Immunohistochemistry//In situ hybridization//Luciferase reporter assay//Microarray//qRT-PCR//Sequencing//Western blot	23097559|20371350	Peripheral blood
hsa-mir-18a-5p	MIMAT0000072	STX12	23673	CLASH	23622248	Peripheral blood
hsa-mir-18a-5p	MIMAT0000072	WWTR1	25937	CLASH	23622248	Peripheral blood
hsa-mir-18a-5p	MIMAT0000072	PNISR	25957	HITS-CLIP//PAR-CLIP	23446348|21572407|26701625|27292025	Peripheral blood
hsa-mir-18a-5p	MIMAT0000072	SERBP1	26135	CLASH	23622248	Peripheral blood
hsa-mir-18a-5p	MIMAT0000072	FBXL3	26224	PAR-CLIP	21572407	Peripheral blood
hsa-mir-18a-5p	MIMAT0000072	SEC61A1	29927	PAR-CLIP	23592263|23446348|21572407|20371350	Peripheral blood
hsa-mir-18a-5p	MIMAT0000072	SERTAD3	29946	Sequencing	20371350	Peripheral blood
hsa-mir-18a-5p	MIMAT0000072	PSAT1	29968	PAR-CLIP	23592263|23446348|20371350|26701625	Peripheral blood
hsa-mir-18a-5p	MIMAT0000072	DCAF8	50717	PAR-CLIP	23592263	Peripheral blood
hsa-mir-18a-5p	MIMAT0000072	CRIM1	51232	PAR-CLIP	22012620	Peripheral blood
hsa-mir-18a-5p	MIMAT0000072	SLC25A37	51312	PAR-CLIP	23446348	Peripheral blood
hsa-mir-18a-5p	MIMAT0000072	MRPL35	51318	PAR-CLIP	21572407	Peripheral blood
hsa-mir-18a-5p	MIMAT0000072	WAC	51322	CLASH	23622248	Peripheral blood
hsa-mir-18a-5p	MIMAT0000072	PNPO	55163	CLASH	23622248	Peripheral blood
hsa-mir-18a-5p	MIMAT0000072	RBM38	55544	PAR-CLIP	21572407|26701625	Peripheral blood
hsa-mir-18a-5p	MIMAT0000072	MAP7D1	55700	Sequencing	20371350	Peripheral blood
hsa-mir-18a-5p	MIMAT0000072	SAR1A	56681	PAR-CLIP	21572407	Peripheral blood
hsa-mir-18a-5p	MIMAT0000072	CCNL1	57018	Microarray//Northern blot	16331254	Peripheral blood
hsa-mir-18a-5p	MIMAT0000072	TAOK1	57551	PAR-CLIP	23592263	Peripheral blood
hsa-mir-18a-5p	MIMAT0000072	ZSWIM6	57688	CLASH	23622248	Peripheral blood
hsa-mir-18a-5p	MIMAT0000072	XYLT2	64132	Sequencing	20371350	Peripheral blood
hsa-mir-18a-5p	MIMAT0000072	GIGYF1	64599	CLASH//HITS-CLIP//PAR-CLIP//Sequencing	20371350|23622248|24398324|23446348|21572407|26701625	Peripheral blood
hsa-mir-18a-5p	MIMAT0000072	TUT1	64852	CLASH	23622248	Peripheral blood
hsa-mir-18a-5p	MIMAT0000072	ZNF703	80139	CLASH	23622248	Peripheral blood
hsa-mir-18a-5p	MIMAT0000072	RNF146	81847	PAR-CLIP	21572407	Peripheral blood
hsa-mir-18a-5p	MIMAT0000072	DCTN5	84516	PAR-CLIP	24398324	Peripheral blood
hsa-mir-18a-5p	MIMAT0000072	PARD6B	84612	PAR-CLIP//Sequencing	20371350|23446348|27292025	Peripheral blood
hsa-mir-18a-5p	MIMAT0000072	LMNB2	84823	Sequencing	20371350	Peripheral blood
hsa-mir-18a-5p	MIMAT0000072	ZNF585B	92285	PAR-CLIP	22012620	Peripheral blood
hsa-mir-18a-5p	MIMAT0000072	ORAI3	93129	CLASH	23622248	Peripheral blood
hsa-mir-18a-5p	MIMAT0000072	RNF157	114804	CLASH//PAR-CLIP	23622248|21572407	Peripheral blood
hsa-mir-18a-5p	MIMAT0000072	DCUN1D3	123879	Sequencing	20371350	Peripheral blood
hsa-mir-18a-5p	MIMAT0000072	ZC3H18	124245	CLASH	23622248	Peripheral blood
hsa-mir-18a-5p	MIMAT0000072	LIN54	132660	PAR-CLIP	23446348|21572407	Peripheral blood
hsa-mir-18a-5p	MIMAT0000072	JMY	133746	HITS-CLIP	23824327	Peripheral blood
hsa-mir-18a-5p	MIMAT0000072	PDIK1L	149420	CLASH	23622248	Peripheral blood
hsa-mir-18a-5p	MIMAT0000072	RDH10	157506	PAR-CLIP	23592263	Peripheral blood
hsa-mir-18a-5p	MIMAT0000072	ZNF367	195828	PAR-CLIP	20371350	Peripheral blood
hsa-mir-18a-5p	MIMAT0000072	VMA21	203547	HITS-CLIP//PAR-CLIP	23592263|23446348|21572407|20371350|26701625	Peripheral blood
hsa-mir-18a-5p	MIMAT0000072	RICTOR	253260	CLASH	23622248	Peripheral blood
hsa-mir-18a-5p	MIMAT0000072	ZNF678	339500	PAR-CLIP	21572407	Peripheral blood
hsa-mir-19a-3p	MIMAT0000073	ABCA1	19	Luciferase reporter assay	23451058	Peripheral blood
hsa-mir-19a-3p	MIMAT0000073	ACTB	60	PAR-CLIP	23592263|21572407	Peripheral blood
hsa-mir-19a-3p	MIMAT0000073	ADRB1	153	Luciferase reporter assay//qRT-PCR//Western blot	25785039	Peripheral blood
hsa-mir-19a-3p	MIMAT0000073	AKT1	207	qRT-PCR//Western blot	25400827|25914465	Peripheral blood
hsa-mir-19a-3p	MIMAT0000073	FAS	355	HITS-CLIP	22473208	Peripheral blood
hsa-mir-19a-3p	MIMAT0000073	RHOB	388	HITS-CLIP//Luciferase reporter assay//PAR-CLIP//qRT-PCR//Western blot	23592263|23446348|21572407|20371350|27329239|26041879	Peripheral blood
hsa-mir-19a-3p	MIMAT0000073	ARHGAP1	392	HITS-CLIP//PAR-CLIP	22473208|23592263|21572407|20371350	Peripheral blood
hsa-mir-19a-3p	MIMAT0000073	ATP6V1B2	526	HITS-CLIP//PAR-CLIP	22473208|23592263|23446348|22012620|21572407|20371350	Peripheral blood
hsa-mir-19a-3p	MIMAT0000073	CCND1	595	flow//Luciferase reporter assay//Microarray//qRT-PCR//Western blot	20133739	Peripheral blood
hsa-mir-19a-3p	MIMAT0000073	BMPR2	659	HITS-CLIP//Luciferase reporter assay//qRT-PCR//Western blot	19390056|22473208|24145352	Peripheral blood
hsa-mir-19a-3p	MIMAT0000073	CALM1	801	PAR-CLIP	21572407	Peripheral blood
hsa-mir-19a-3p	MIMAT0000073	CCNA2	890	HITS-CLIP//PAR-CLIP	22473208|23592263|21572407|20371350	Peripheral blood
hsa-mir-19a-3p	MIMAT0000073	CCND2	894	HITS-CLIP//PAR-CLIP	22473208|23592263|22012620|21572407|20371350	Peripheral blood
hsa-mir-19a-3p	MIMAT0000073	CCNT2	905	HITS-CLIP	22473208	Peripheral blood
hsa-mir-19a-3p	MIMAT0000073	CHEK1	1111	HITS-CLIP	22473208	Peripheral blood
hsa-mir-19a-3p	MIMAT0000073	CREBL2	1389	HITS-CLIP//PAR-CLIP	22473208|23446348|22012620|21572407|20371350	Peripheral blood
hsa-mir-19a-3p	MIMAT0000073	MAPK14	1432	HITS-CLIP	22473208	Peripheral blood
hsa-mir-19a-3p	MIMAT0000073	DAD1	1603	HITS-CLIP//PAR-CLIP	22473208|21572407|27292025	Peripheral blood
hsa-mir-19a-3p	MIMAT0000073	DBN1	1627	PAR-CLIP	21572407	Peripheral blood
hsa-mir-19a-3p	MIMAT0000073	DDX3X	1654	PAR-CLIP	23446348|21572407|20371350	Peripheral blood
hsa-mir-19a-3p	MIMAT0000073	DDX6	1656	HITS-CLIP//PAR-CLIP	22473208|23592263|26701625	Peripheral blood
hsa-mir-19a-3p	MIMAT0000073	DYNC1LI2	1783	PAR-CLIP	21572407	Peripheral blood
hsa-mir-19a-3p	MIMAT0000073	DNMT1	1786	Luciferase reporter assay	23306545	Peripheral blood
hsa-mir-19a-3p	MIMAT0000073	DPYSL2	1808	Reporter assay	21654684	Peripheral blood
hsa-mir-19a-3p	MIMAT0000073	DUT	1854	HITS-CLIP	22473208	Peripheral blood
hsa-mir-19a-3p	MIMAT0000073	EIF4A2	1974	HITS-CLIP//PAR-CLIP	23446348|22012620|21572407|20371350	Peripheral blood
hsa-mir-19a-3p	MIMAT0000073	ERBB4	2066	Luciferase reporter assay//Microarray	19885849	Peripheral blood
hsa-mir-19a-3p	MIMAT0000073	ERCC4	2072	PAR-CLIP	23446348|21572407	Peripheral blood
hsa-mir-19a-3p	MIMAT0000073	ESR1	2099	Luciferase reporter assay//qRT-PCR//Western blot	20080637	Peripheral blood
hsa-mir-19a-3p	MIMAT0000073	ACSL4	2182	HITS-CLIP//PAR-CLIP	22473208|21572407	Peripheral blood
hsa-mir-19a-3p	MIMAT0000073	GFPT1	2673	PAR-CLIP	21572407|20371350	Peripheral blood
hsa-mir-19a-3p	MIMAT0000073	GMFB	2764	HITS-CLIP//PAR-CLIP	22473208|23592263|24398324|23446348|21572407|20371350	Peripheral blood
hsa-mir-19a-3p	MIMAT0000073	GRK6	2870	CLASH	23622248	Peripheral blood
hsa-mir-19a-3p	MIMAT0000073	GRB10	2887	PAR-CLIP	23446348|21572407|20371350	Peripheral blood
hsa-mir-19a-3p	MIMAT0000073	GRSF1	2926	HITS-CLIP	22473208	Peripheral blood
hsa-mir-19a-3p	MIMAT0000073	HIC1	3090	HITS-CLIP	22473208	Peripheral blood
hsa-mir-19a-3p	MIMAT0000073	HNRNPF	3185	PAR-CLIP	21572407|20371350	Peripheral blood
hsa-mir-19a-3p	MIMAT0000073	HNRNPU	3192	HITS-CLIP	22473208	Peripheral blood
hsa-mir-19a-3p	MIMAT0000073	HOXA5	3202	Luciferase reporter assay//Reporter assay	14697198|21271217	Peripheral blood
hsa-mir-19a-3p	MIMAT0000073	HPRT1	3251	PAR-CLIP	20371350	Peripheral blood
hsa-mir-19a-3p	MIMAT0000073	IMPDH1	3614	HITS-CLIP//Luciferase reporter assay//qRT-PCR//Western blot	22952885|22473208	Peripheral blood
hsa-mir-19a-3p	MIMAT0000073	ITPR1	3708	HITS-CLIP	22473208	Peripheral blood
hsa-mir-19a-3p	MIMAT0000073	KCNJ2	3759	PAR-CLIP	20371350	Peripheral blood
hsa-mir-19a-3p	MIMAT0000073	KIT	3815	Luciferase reporter assay//Microarray//Northern blot//qRT-PCR//Western blot	21880628	Peripheral blood
hsa-mir-19a-3p	MIMAT0000073	LDLR	3949	HITS-CLIP//PAR-CLIP	22473208|22012620|21572407|20371350	Peripheral blood
hsa-mir-19a-3p	MIMAT0000073	MXD1	4084	Luciferase reporter assay//qRT-PCR//Western blot	24675462	Peripheral blood
hsa-mir-19a-3p	MIMAT0000073	SMAD4	4089	Luciferase reporter assay//Microarray//PAR-CLIP	20940405|24220575|23446348|21572407|20371350|23998804	Peripheral blood
hsa-mir-19a-3p	MIMAT0000073	SMAD5	4090	HITS-CLIP	22473208	Peripheral blood
hsa-mir-19a-3p	MIMAT0000073	MBNL1	4154	HITS-CLIP//PAR-CLIP	22473208|21572407|20371350	Peripheral blood
hsa-mir-19a-3p	MIMAT0000073	MECP2	4204	HITS-CLIP//Luciferase reporter assay//Microarray//PAR-CLIP//Reporter assay	14697198|18460397|22473208|21572407	Peripheral blood
hsa-mir-19a-3p	MIMAT0000073	MAP3K1	4214	HITS-CLIP	22473208	Peripheral blood
hsa-mir-19a-3p	MIMAT0000073	AFF1	4299	HITS-CLIP	22473208	Peripheral blood
hsa-mir-19a-3p	MIMAT0000073	MYCN	4613	Reporter assay	14697198	Peripheral blood
hsa-mir-19a-3p	MIMAT0000073	NF1	4763	HITS-CLIP	22473208	Peripheral blood
hsa-mir-19a-3p	MIMAT0000073	NFIA	4774	HITS-CLIP	23824327	Peripheral blood
hsa-mir-19a-3p	MIMAT0000073	NFIB	4781	PAR-CLIP	23592263|21572407	Peripheral blood
hsa-mir-19a-3p	MIMAT0000073	CNOT4	4850	PAR-CLIP	23592263|21572407|20371350	Peripheral blood
hsa-mir-19a-3p	MIMAT0000073	NR4A2	4929	Luciferase reporter assay//Microarray	19885849	Peripheral blood
hsa-mir-19a-3p	MIMAT0000073	PDE4A	5141	HITS-CLIP	22473208	Peripheral blood
hsa-mir-19a-3p	MIMAT0000073	PFN1	5216	PAR-CLIP	22012620	Peripheral blood
hsa-mir-19a-3p	MIMAT0000073	PFN2	5217	PAR-CLIP	23446348|21572407|20371350	Peripheral blood
hsa-mir-19a-3p	MIMAT0000073	PKM	5315	PAR-CLIP	26701625	Peripheral blood
hsa-mir-19a-3p	MIMAT0000073	PPARA	5465	HITS-CLIP	22473208	Peripheral blood
hsa-mir-19a-3p	MIMAT0000073	PPP2R5E	5529	PAR-CLIP	23592263	Peripheral blood
hsa-mir-19a-3p	MIMAT0000073	PRKAA1	5562	HITS-CLIP	22473208	Peripheral blood
hsa-mir-19a-3p	MIMAT0000073	PRKACB	5567	PAR-CLIP	21572407	Peripheral blood
hsa-mir-19a-3p	MIMAT0000073	MAPK1	5594	PAR-CLIP	24398324|23446348|22012620|21572407|20371350	Peripheral blood
hsa-mir-19a-3p	MIMAT0000073	MAP2K3	5606	HITS-CLIP	22473208	Peripheral blood
hsa-mir-19a-3p	MIMAT0000073	PSAP	5660	HITS-CLIP//Luciferase reporter assay	23451058|22473208	Peripheral blood
hsa-mir-19a-3p	MIMAT0000073	PTEN	5728	HITS-CLIP//In situ hybridization//Luciferase reporter assay//qRT-PCR//Reporter assay//Western blot	18460397|14697198|21853360|20388916|23603256|24220575|22473208|23824915|26098000	Peripheral blood
hsa-mir-19a-3p	MIMAT0000073	RAB1A	5861	PAR-CLIP	21572407	Peripheral blood
hsa-mir-19a-3p	MIMAT0000073	RAB13	5872	Luciferase reporter assay	23451058	Peripheral blood
hsa-mir-19a-3p	MIMAT0000073	RAF1	5894	HITS-CLIP	22473208	Peripheral blood
hsa-mir-19a-3p	MIMAT0000073	RAN	5901	HITS-CLIP//PAR-CLIP	22473208|23446348|22012620|21572407|20371350|27292025	Peripheral blood
hsa-mir-19a-3p	MIMAT0000073	RAP1A	5906	HITS-CLIP//PAR-CLIP	22473208|21572407	Peripheral blood
hsa-mir-19a-3p	MIMAT0000073	RASA1	5921	HITS-CLIP	22473208	Peripheral blood
hsa-mir-19a-3p	MIMAT0000073	RNF4	6047	CLASH	23622248	Peripheral blood
hsa-mir-19a-3p	MIMAT0000073	RORA	6095	PAR-CLIP	21572407|20371350	Peripheral blood
hsa-mir-19a-3p	MIMAT0000073	CLIP1	6249	HITS-CLIP//PAR-CLIP	22473208|24398324|23446348|21572407|20371350	Peripheral blood
hsa-mir-19a-3p	MIMAT0000073	SATB1	6304	PAR-CLIP	23446348|21572407	Peripheral blood
hsa-mir-19a-3p	MIMAT0000073	MSMO1	6307	HITS-CLIP//Luciferase reporter assay//PAR-CLIP	23451058|22473208|21572407	Peripheral blood
hsa-mir-19a-3p	MIMAT0000073	ATXN1	6310	HITS-CLIP//Luciferase reporter assay//qRT-PCR//Western blot	18758459|22473208	Peripheral blood
hsa-mir-19a-3p	MIMAT0000073	SCD	6319	HITS-CLIP	22473208	Peripheral blood
hsa-mir-19a-3p	MIMAT0000073	SEL1L	6400	HITS-CLIP	22473208	Peripheral blood
hsa-mir-19a-3p	MIMAT0000073	SGK1	6446	HITS-CLIP//PAR-CLIP	22473208|23592263	Peripheral blood
hsa-mir-19a-3p	MIMAT0000073	SKIL	6498	PAR-CLIP	24398324|23446348|22012620|21572407|20371350	Peripheral blood
hsa-mir-19a-3p	MIMAT0000073	SLC6A8	6535	PAR-CLIP	21572407|20371350	Peripheral blood
hsa-mir-19a-3p	MIMAT0000073	SLC9A1	6548	HITS-CLIP	22473208	Peripheral blood
hsa-mir-19a-3p	MIMAT0000073	SMARCA2	6595	HITS-CLIP	22473208	Peripheral blood
hsa-mir-19a-3p	MIMAT0000073	SOX4	6659	PAR-CLIP	23592263|24398324|23446348|21572407|20371350	Peripheral blood
hsa-mir-19a-3p	MIMAT0000073	STK4	6789	HITS-CLIP	22473208	Peripheral blood
hsa-mir-19a-3p	MIMAT0000073	TMBIM6	7009	HITS-CLIP//PAR-CLIP	22473208|23592263|23446348	Peripheral blood
hsa-mir-19a-3p	MIMAT0000073	TGFBR2	7048	HITS-CLIP//Luciferase reporter assay//Microarray//PAR-CLIP//qRT-PCR//Western blot	20940405|24220575|22473208|22012620|21572407|20371350|25443138|27080303|27098600	Peripheral blood
hsa-mir-19a-3p	MIMAT0000073	TGIF1	7050	PAR-CLIP	22012620|21572407	Peripheral blood
hsa-mir-19a-3p	MIMAT0000073	THBS1	7057	PAR-CLIP	23592263	Peripheral blood
hsa-mir-19a-3p	MIMAT0000073	GPR137B	7107	HITS-CLIP	22473208	Peripheral blood
hsa-mir-19a-3p	MIMAT0000073	TP53	7157	HITS-CLIP	22473208	Peripheral blood
hsa-mir-19a-3p	MIMAT0000073	UBE2A	7319	PAR-CLIP	21572407	Peripheral blood
hsa-mir-19a-3p	MIMAT0000073	UBE2D3	7323	PAR-CLIP	23446348	Peripheral blood
hsa-mir-19a-3p	MIMAT0000073	ZNF134	7693	PAR-CLIP	23446348|21572407|20371350	Peripheral blood
hsa-mir-19a-3p	MIMAT0000073	ZNF138	7697	PAR-CLIP	21572407	Peripheral blood
hsa-mir-19a-3p	MIMAT0000073	ZFAND5	7763	PAR-CLIP	23446348|21572407|20371350	Peripheral blood
hsa-mir-19a-3p	MIMAT0000073	ZNF217	7764	HITS-CLIP	22473208	Peripheral blood
hsa-mir-19a-3p	MIMAT0000073	MLLT10	8028	PAR-CLIP	23592263|27292025	Peripheral blood
hsa-mir-19a-3p	MIMAT0000073	FXR1	8087	HITS-CLIP//PAR-CLIP	22473208|26701625	Peripheral blood
hsa-mir-19a-3p	MIMAT0000073	FZD6	8323	HITS-CLIP//PAR-CLIP	22473208|23592263|24398324|21572407|20371350	Peripheral blood
hsa-mir-19a-3p	MIMAT0000073	PIK3R3	8503	HITS-CLIP	22473208	Peripheral blood
hsa-mir-19a-3p	MIMAT0000073	SOCS1	8651	HITS-CLIP//Luciferase reporter assay//PAR-CLIP//qRT-PCR//Western blot	18728182|23621248|22473208|23592263|22291592	Peripheral blood
hsa-mir-19a-3p	MIMAT0000073	DDX3Y	8653	HITS-CLIP	22473208	Peripheral blood
hsa-mir-19a-3p	MIMAT0000073	CD164	8763	PAR-CLIP	23592263|21572407|27292025	Peripheral blood
hsa-mir-19a-3p	MIMAT0000073	TNFRSF10B	8795	PAR-CLIP	23592263|23446348|26701625	Peripheral blood
hsa-mir-19a-3p	MIMAT0000073	KAT2B	8850	Luciferase reporter assay//Western blot	18728182	Peripheral blood
hsa-mir-19a-3p	MIMAT0000073	MBD4	8930	HITS-CLIP	22473208	Peripheral blood
hsa-mir-19a-3p	MIMAT0000073	WASL	8976	PAR-CLIP	21572407|20371350	Peripheral blood
hsa-mir-19a-3p	MIMAT0000073	ATP6V0E1	8992	HITS-CLIP//PAR-CLIP	22473208|27292025	Peripheral blood
hsa-mir-19a-3p	MIMAT0000073	SOCS3	9021	HITS-CLIP//Luciferase reporter assay	22473208|23894411	Peripheral blood
hsa-mir-19a-3p	MIMAT0000073	USP8	9101	PAR-CLIP	23446348|20371350	Peripheral blood
hsa-mir-19a-3p	MIMAT0000073	MTMR6	9107	HITS-CLIP//PAR-CLIP	23592263|23446348|21572407|20371350|26701625|27292025	Peripheral blood
hsa-mir-19a-3p	MIMAT0000073	DLG5	9231	PAR-CLIP	23592263|21572407|20371350	Peripheral blood
hsa-mir-19a-3p	MIMAT0000073	BCL7B	9275	HITS-CLIP	22473208	Peripheral blood
hsa-mir-19a-3p	MIMAT0000073	VAMP3	9341	HITS-CLIP	22473208	Peripheral blood
hsa-mir-19a-3p	MIMAT0000073	ZFYVE9	9372	PAR-CLIP	23592263|26701625|27292025	Peripheral blood
hsa-mir-19a-3p	MIMAT0000073	QKI	9444	PAR-CLIP	23446348|21572407	Peripheral blood
hsa-mir-19a-3p	MIMAT0000073	EIF4E2	9470	HITS-CLIP	22473208	Peripheral blood
hsa-mir-19a-3p	MIMAT0000073	ATG5	9474	HITS-CLIP	22473208	Peripheral blood
hsa-mir-19a-3p	MIMAT0000073	VPS4B	9525	Reporter assay	14697198	Peripheral blood
hsa-mir-19a-3p	MIMAT0000073	CLOCK	9575	HITS-CLIP//PAR-CLIP	22473208|22012620	Peripheral blood
hsa-mir-19a-3p	MIMAT0000073	RAPGEF2	9693	HITS-CLIP	22473208	Peripheral blood
hsa-mir-19a-3p	MIMAT0000073	SECISBP2L	9728	HITS-CLIP//PAR-CLIP	22473208|23592263|20371350|26701625	Peripheral blood
hsa-mir-19a-3p	MIMAT0000073	MLEC	9761	HITS-CLIP//PAR-CLIP	22473208|21572407|20371350	Peripheral blood
hsa-mir-19a-3p	MIMAT0000073	RASSF2	9770	HITS-CLIP	22473208	Peripheral blood
hsa-mir-19a-3p	MIMAT0000073	SNX17	9784	HITS-CLIP	22473208	Peripheral blood
hsa-mir-19a-3p	MIMAT0000073	GIT2	9815	HITS-CLIP	22473208	Peripheral blood
hsa-mir-19a-3p	MIMAT0000073	SPATA2	9825	HITS-CLIP//PAR-CLIP	22473208|23446348|26701625|27292025	Peripheral blood
hsa-mir-19a-3p	MIMAT0000073	GINS1	9837	HITS-CLIP	22473208	Peripheral blood
hsa-mir-19a-3p	MIMAT0000073	CEP350	9857	HITS-CLIP//PAR-CLIP	22473208|23446348|21572407	Peripheral blood
hsa-mir-19a-3p	MIMAT0000073	G3BP2	9908	PAR-CLIP	24398324|23446348|22012620|21572407|20371350	Peripheral blood
hsa-mir-19a-3p	MIMAT0000073	WDR1	9948	HITS-CLIP	22473208	Peripheral blood
hsa-mir-19a-3p	MIMAT0000073	BCL2L11	10018	Luciferase reporter assay	18728182	Peripheral blood
hsa-mir-19a-3p	MIMAT0000073	HIPK3	10114	HITS-CLIP	22473208	Peripheral blood
hsa-mir-19a-3p	MIMAT0000073	MBNL2	10150	HITS-CLIP	22473208	Peripheral blood
hsa-mir-19a-3p	MIMAT0000073	STX6	10228	HITS-CLIP//PAR-CLIP	22473208|23592263|23446348|21572407	Peripheral blood
hsa-mir-19a-3p	MIMAT0000073	DCAF7	10238	HITS-CLIP//PAR-CLIP	22473208|21572407	Peripheral blood
hsa-mir-19a-3p	MIMAT0000073	TNIP1	10318	HITS-CLIP	22473208	Peripheral blood
hsa-mir-19a-3p	MIMAT0000073	ZBTB18	10472	HITS-CLIP//PAR-CLIP	22473208|20371350	Peripheral blood
hsa-mir-19a-3p	MIMAT0000073	SLC9A6	10479	HITS-CLIP	22473208	Peripheral blood
hsa-mir-19a-3p	MIMAT0000073	CHERP	10523	HITS-CLIP	19536157	Peripheral blood
hsa-mir-19a-3p	MIMAT0000073	ARFGEF1	10565	HITS-CLIP	22473208	Peripheral blood
hsa-mir-19a-3p	MIMAT0000073	SIVA1	10572	HITS-CLIP//Luciferase reporter assay//PAR-CLIP//qRT-PCR//Western blot	22473208|20371350|26367773	Peripheral blood
hsa-mir-19a-3p	MIMAT0000073	PAICS	10606	HITS-CLIP//PAR-CLIP	22473208|21572407|20371350|26701625|27292025	Peripheral blood
hsa-mir-19a-3p	MIMAT0000073	TGOLN2	10618	HITS-CLIP//PAR-CLIP	22473208|23592263|21572407|26701625	Peripheral blood
hsa-mir-19a-3p	MIMAT0000073	ZMYND11	10771	HITS-CLIP//PAR-CLIP	22473208|20371350	Peripheral blood
hsa-mir-19a-3p	MIMAT0000073	ARPP19	10776	HITS-CLIP//PAR-CLIP	22473208|23592263	Peripheral blood
hsa-mir-19a-3p	MIMAT0000073	FRS2	10818	HITS-CLIP//PAR-CLIP	22473208|21572407	Peripheral blood
hsa-mir-19a-3p	MIMAT0000073	MALT1	10892	PAR-CLIP	22012620	Peripheral blood
hsa-mir-19a-3p	MIMAT0000073	BLCAP	10904	HITS-CLIP//PAR-CLIP	22473208|23592263|24398324|23446348|21572407|20371350	Peripheral blood
hsa-mir-19a-3p	MIMAT0000073	SERINC3	10955	PAR-CLIP	23592263|24398324|23446348|21572407|20371350	Peripheral blood
hsa-mir-19a-3p	MIMAT0000073	PNRC1	10957	HITS-CLIP	22473208	Peripheral blood
hsa-mir-19a-3p	MIMAT0000073	ADRM1	11047	PAR-CLIP	23446348|26701625	Peripheral blood
hsa-mir-19a-3p	MIMAT0000073	HNRNPUL1	11100	HITS-CLIP//PAR-CLIP	22473208|23446348|21572407	Peripheral blood
hsa-mir-19a-3p	MIMAT0000073	STK38	11329	HITS-CLIP	22473208|23313552	Peripheral blood
hsa-mir-19a-3p	MIMAT0000073	PHLDA1	22822	PAR-CLIP	26701625	Peripheral blood
hsa-mir-19a-3p	MIMAT0000073	MTF2	22823	CLASH	23622248	Peripheral blood
hsa-mir-19a-3p	MIMAT0000073	RNF44	22838	PAR-CLIP	24398324|20371350|27292025	Peripheral blood
hsa-mir-19a-3p	MIMAT0000073	FNDC3A	22862	HITS-CLIP	22473208	Peripheral blood
hsa-mir-19a-3p	MIMAT0000073	PPP6R1	22870	PAR-CLIP	23592263|27292025	Peripheral blood
hsa-mir-19a-3p	MIMAT0000073	ENPP4	22875	HITS-CLIP//PAR-CLIP	22473208|21572407	Peripheral blood
hsa-mir-19a-3p	MIMAT0000073	EPN2	22905	HITS-CLIP	22473208	Peripheral blood
hsa-mir-19a-3p	MIMAT0000073	SEPHS2	22928	HITS-CLIP	22473208	Peripheral blood
hsa-mir-19a-3p	MIMAT0000073	RAB18	22931	HITS-CLIP	22473208	Peripheral blood
hsa-mir-19a-3p	MIMAT0000073	RAB21	23011	HITS-CLIP	22473208	Peripheral blood
hsa-mir-19a-3p	MIMAT0000073	SMG1	23049	HITS-CLIP//PAR-CLIP	22473208|23592263|24398324|21572407|20371350|26701625	Peripheral blood
hsa-mir-19a-3p	MIMAT0000073	TNRC6B	23112	HITS-CLIP	22473208	Peripheral blood
hsa-mir-19a-3p	MIMAT0000073	POGZ	23126	PAR-CLIP	21572407	Peripheral blood
hsa-mir-19a-3p	MIMAT0000073	MPRIP	23164	PAR-CLIP	21572407|20371350	Peripheral blood
hsa-mir-19a-3p	MIMAT0000073	EFR3A	23167	HITS-CLIP	22473208	Peripheral blood
hsa-mir-19a-3p	MIMAT0000073	RGL1	23179	HITS-CLIP	22473208	Peripheral blood
hsa-mir-19a-3p	MIMAT0000073	RCOR1	23186	HITS-CLIP	22473208	Peripheral blood
hsa-mir-19a-3p	MIMAT0000073	FBXO28	23219	PAR-CLIP	21572407|20371350	Peripheral blood
hsa-mir-19a-3p	MIMAT0000073	CAMTA1	23261	HITS-CLIP	22473208	Peripheral blood
hsa-mir-19a-3p	MIMAT0000073	EXOC7	23265	HITS-CLIP	22473208	Peripheral blood
hsa-mir-19a-3p	MIMAT0000073	CAMSAP2	23271	HITS-CLIP//PAR-CLIP	22473208|24398324	Peripheral blood
hsa-mir-19a-3p	MIMAT0000073	FKBP15	23307	HITS-CLIP	22473208|23313552	Peripheral blood
hsa-mir-19a-3p	MIMAT0000073	ESYT1	23344	PAR-CLIP	21572407	Peripheral blood
hsa-mir-19a-3p	MIMAT0000073	DICER1	23405	PAR-CLIP	23592263|21572407	Peripheral blood
hsa-mir-19a-3p	MIMAT0000073	SF3B3	23450	HITS-CLIP//PAR-CLIP	22473208|23446348	Peripheral blood
hsa-mir-19a-3p	MIMAT0000073	CBX7	23492	HITS-CLIP	22473208	Peripheral blood
hsa-mir-19a-3p	MIMAT0000073	SUZ12	23512	HITS-CLIP//Luciferase reporter assay	23451058|22473208	Peripheral blood
hsa-mir-19a-3p	MIMAT0000073	WBP2	23558	HITS-CLIP	22473208	Peripheral blood
hsa-mir-19a-3p	MIMAT0000073	PHLDA3	23612	PAR-CLIP	24398324|26701625	Peripheral blood
hsa-mir-19a-3p	MIMAT0000073	KPNA6	23633	PAR-CLIP	23446348|21572407|20371350	Peripheral blood
hsa-mir-19a-3p	MIMAT0000073	SLC7A11	23657	PAR-CLIP	21572407	Peripheral blood
hsa-mir-19a-3p	MIMAT0000073	STX12	23673	HITS-CLIP	22473208	Peripheral blood
hsa-mir-19a-3p	MIMAT0000073	CBY1	25776	PAR-CLIP	21572407|20371350	Peripheral blood
hsa-mir-19a-3p	MIMAT0000073	BAMBI	25805	HITS-CLIP	23313552	Peripheral blood
hsa-mir-19a-3p	MIMAT0000073	ARMC8	25852	HITS-CLIP	22473208	Peripheral blood
hsa-mir-19a-3p	MIMAT0000073	CLIC4	25932	HITS-CLIP	22473208	Peripheral blood
hsa-mir-19a-3p	MIMAT0000073	RNF167	26001	HITS-CLIP	22473208	Peripheral blood
hsa-mir-19a-3p	MIMAT0000073	ARHGEF26	26084	PAR-CLIP	21572407	Peripheral blood
hsa-mir-19a-3p	MIMAT0000073	SERBP1	26135	HITS-CLIP	22473208	Peripheral blood
hsa-mir-19a-3p	MIMAT0000073	HBP1	26959	HITS-CLIP//PAR-CLIP	22473208|21572407|20371350	Peripheral blood
hsa-mir-19a-3p	MIMAT0000073	RNF11	26994	HITS-CLIP//PAR-CLIP	22473208|23446348|21572407|20371350	Peripheral blood
hsa-mir-19a-3p	MIMAT0000073	NPTN	27020	HITS-CLIP	22473208	Peripheral blood
hsa-mir-19a-3p	MIMAT0000073	FOXP1	27086	HITS-CLIP//Luciferase reporter assay//qRT-PCR//Western blot	22473208|26367773	Peripheral blood
hsa-mir-19a-3p	MIMAT0000073	SNX5	27131	PAR-CLIP	21572407	Peripheral blood
hsa-mir-19a-3p	MIMAT0000073	KLHL20	27252	HITS-CLIP	22473208	Peripheral blood
hsa-mir-19a-3p	MIMAT0000073	TNRC6A	27327	PAR-CLIP	23592263|24398324|20371350	Peripheral blood
hsa-mir-19a-3p	MIMAT0000073	RACGAP1	29127	PAR-CLIP	20371350	Peripheral blood
hsa-mir-19a-3p	MIMAT0000073	TMOD3	29766	PAR-CLIP	23592263|24398324|21572407|20371350	Peripheral blood
hsa-mir-19a-3p	MIMAT0000073	CNOT7	29883	HITS-CLIP	22473208	Peripheral blood
hsa-mir-19a-3p	MIMAT0000073	SEC61A1	29927	HITS-CLIP//PAR-CLIP	22473208|23592263|23446348|21572407|20371350	Peripheral blood
hsa-mir-19a-3p	MIMAT0000073	NRBP1	29959	HITS-CLIP	22473208	Peripheral blood
hsa-mir-19a-3p	MIMAT0000073	NRBF2	29982	PAR-CLIP	24398324|21572407|20371350	Peripheral blood
hsa-mir-19a-3p	MIMAT0000073	ABHD5	51099	PAR-CLIP	23592263|23446348|20371350	Peripheral blood
hsa-mir-19a-3p	MIMAT0000073	WAC	51322	HITS-CLIP	22473208	Peripheral blood
hsa-mir-19a-3p	MIMAT0000073	TNFRSF12A	51330	HITS-CLIP//Luciferase reporter assay//qRT-PCR//Western blot	22473208|26367773	Peripheral blood
hsa-mir-19a-3p	MIMAT0000073	ZNF107	51427	HITS-CLIP//PAR-CLIP	22473208|20371350	Peripheral blood
hsa-mir-19a-3p	MIMAT0000073	GSKIP	51527	HITS-CLIP	22473208	Peripheral blood
hsa-mir-19a-3p	MIMAT0000073	RAB14	51552	HITS-CLIP//PAR-CLIP//Reporter assay	21751348|22473208|23592263	Peripheral blood
hsa-mir-19a-3p	MIMAT0000073	AZIN1	51582	HITS-CLIP	22473208	Peripheral blood
hsa-mir-19a-3p	MIMAT0000073	CAB39	51719	HITS-CLIP	22473208	Peripheral blood
hsa-mir-19a-3p	MIMAT0000073	RAB8B	51762	HITS-CLIP	22473208	Peripheral blood
hsa-mir-19a-3p	MIMAT0000073	NUP54	53371	HITS-CLIP//PAR-CLIP	22473208|23446348|21572407|20371350	Peripheral blood
hsa-mir-19a-3p	MIMAT0000073	BRWD1	54014	HITS-CLIP//PAR-CLIP	21572407|23313552	Peripheral blood
hsa-mir-19a-3p	MIMAT0000073	CCSER2	54462	HITS-CLIP	22473208	Peripheral blood
hsa-mir-19a-3p	MIMAT0000073	ANKIB1	54467	HITS-CLIP	22473208	Peripheral blood
hsa-mir-19a-3p	MIMAT0000073	INO80	54617	HITS-CLIP	22473208	Peripheral blood
hsa-mir-19a-3p	MIMAT0000073	RNF111	54778	HITS-CLIP	22473208	Peripheral blood
hsa-mir-19a-3p	MIMAT0000073	AFTPH	54812	HITS-CLIP	22473208	Peripheral blood
hsa-mir-19a-3p	MIMAT0000073	MFSD6	54842	HITS-CLIP	22473208	Peripheral blood
hsa-mir-19a-3p	MIMAT0000073	CC2D1A	54862	HITS-CLIP	22473208	Peripheral blood
hsa-mir-19a-3p	MIMAT0000073	SEMA4C	54910	HITS-CLIP//PAR-CLIP	24398324|23446348|20371350|23824327	Peripheral blood
hsa-mir-19a-3p	MIMAT0000073	YTHDF1	54915	PAR-CLIP	23592263|23446348|21572407	Peripheral blood
hsa-mir-19a-3p	MIMAT0000073	C2orf42	54980	HITS-CLIP	22473208	Peripheral blood
hsa-mir-19a-3p	MIMAT0000073	ATG16L1	55054	HITS-CLIP	22473208	Peripheral blood
hsa-mir-19a-3p	MIMAT0000073	AGPAT5	55326	PAR-CLIP	23592263	Peripheral blood
hsa-mir-19a-3p	MIMAT0000073	RBM38	55544	PAR-CLIP	21572407|26701625	Peripheral blood
hsa-mir-19a-3p	MIMAT0000073	SOX6	55553	PAR-CLIP	21572407	Peripheral blood
hsa-mir-19a-3p	MIMAT0000073	ZDHHC7	55625	HITS-CLIP//PAR-CLIP	22473208|20371350	Peripheral blood
hsa-mir-19a-3p	MIMAT0000073	SLC48A1	55652	PAR-CLIP	23592263	Peripheral blood
hsa-mir-19a-3p	MIMAT0000073	BTBD7	55727	HITS-CLIP	22473208	Peripheral blood
hsa-mir-19a-3p	MIMAT0000073	TXLNG	55787	PAR-CLIP	21572407	Peripheral blood
hsa-mir-19a-3p	MIMAT0000073	WDR45B	56270	PAR-CLIP	23592263|24398324|21572407|20371350|26701625	Peripheral blood
hsa-mir-19a-3p	MIMAT0000073	PMEPA1	56937	Luciferase reporter assay//Western blot	27035427	Peripheral blood
hsa-mir-19a-3p	MIMAT0000073	OTUD7B	56957	HITS-CLIP	22473208	Peripheral blood
hsa-mir-19a-3p	MIMAT0000073	STOX2	56977	PAR-CLIP	21572407|20371350	Peripheral blood
hsa-mir-19a-3p	MIMAT0000073	CCNL1	57018	PAR-CLIP	24398324|23446348|21572407|20371350	Peripheral blood
hsa-mir-19a-3p	MIMAT0000073	GATAD2B	57459	HITS-CLIP	22473208	Peripheral blood
hsa-mir-19a-3p	MIMAT0000073	CNOT6	57472	HITS-CLIP	22473208	Peripheral blood
hsa-mir-19a-3p	MIMAT0000073	MAVS	57506	PAR-CLIP	21572407|20371350	Peripheral blood
hsa-mir-19a-3p	MIMAT0000073	MTUS1	57509	Luciferase reporter assay//qRT-PCR//Western blot	28364280	Peripheral blood
hsa-mir-19a-3p	MIMAT0000073	NUFIP2	57532	HITS-CLIP	22473208	Peripheral blood
hsa-mir-19a-3p	MIMAT0000073	KLHL42	57542	HITS-CLIP	22473208	Peripheral blood
hsa-mir-19a-3p	MIMAT0000073	ARRDC3	57561	HITS-CLIP	22473208	Peripheral blood
hsa-mir-19a-3p	MIMAT0000073	PCDH10	57575	HITS-CLIP	22473208	Peripheral blood
hsa-mir-19a-3p	MIMAT0000073	ZBTB4	57659	HITS-CLIP//Luciferase reporter assay//PAR-CLIP	24220575|22473208|24398324|21572407|20371350	Peripheral blood
hsa-mir-19a-3p	MIMAT0000073	BEND3	57673	HITS-CLIP//PAR-CLIP	22473208|23446348|21572407|20371350	Peripheral blood
hsa-mir-19a-3p	MIMAT0000073	USP37	57695	HITS-CLIP	22473208|23313552	Peripheral blood
hsa-mir-19a-3p	MIMAT0000073	RAP2C	57826	HITS-CLIP	22473208	Peripheral blood
hsa-mir-19a-3p	MIMAT0000073	PTBP2	58155	HITS-CLIP//PAR-CLIP	24398324|23446348|21572407|20371350|23706177|27292025	Peripheral blood
hsa-mir-19a-3p	MIMAT0000073	ABHD17C	58489	HITS-CLIP	22473208	Peripheral blood
hsa-mir-19a-3p	MIMAT0000073	RRAGD	58528	PAR-CLIP	23446348|20371350	Peripheral blood
hsa-mir-19a-3p	MIMAT0000073	ENPP5	59084	PAR-CLIP	21572407	Peripheral blood
hsa-mir-19a-3p	MIMAT0000073	ELOVL5	60481	HITS-CLIP//PAR-CLIP	22473208|23446348|21572407|20371350	Peripheral blood
hsa-mir-19a-3p	MIMAT0000073	MRPL17	63875	PAR-CLIP	23446348|21572407|20371350	Peripheral blood
hsa-mir-19a-3p	MIMAT0000073	ZMAT3	64393	PAR-CLIP	24398324|23446348|22012620|21572407|20371350	Peripheral blood
hsa-mir-19a-3p	MIMAT0000073	GIGYF1	64599	HITS-CLIP//PAR-CLIP	22473208|21572407|26701625	Peripheral blood
hsa-mir-19a-3p	MIMAT0000073	ATPAF1	64756	HITS-CLIP	22473208	Peripheral blood
hsa-mir-19a-3p	MIMAT0000073	WNK1	65125	HITS-CLIP	22473208	Peripheral blood
hsa-mir-19a-3p	MIMAT0000073	CAPRIN2	65981	PAR-CLIP	23592263|20371350	Peripheral blood
hsa-mir-19a-3p	MIMAT0000073	TRAK2	66008	HITS-CLIP	22473208	Peripheral blood
hsa-mir-19a-3p	MIMAT0000073	PRRG4	79056	PAR-CLIP	20371350	Peripheral blood
hsa-mir-19a-3p	MIMAT0000073	GNPTAB	79158	PAR-CLIP	21572407	Peripheral blood
hsa-mir-19a-3p	MIMAT0000073	ADIPOR2	79602	HITS-CLIP	22473208	Peripheral blood
hsa-mir-19a-3p	MIMAT0000073	DHX40	79665	HITS-CLIP	22473208	Peripheral blood
hsa-mir-19a-3p	MIMAT0000073	FN3KRP	79672	HITS-CLIP	22473208	Peripheral blood
hsa-mir-19a-3p	MIMAT0000073	NPEPL1	79716	Luciferase reporter assay//qRT-PCR//Western blot	22952885	Peripheral blood
hsa-mir-19a-3p	MIMAT0000073	VPS37B	79720	HITS-CLIP//PAR-CLIP	22473208|23446348	Peripheral blood
hsa-mir-19a-3p	MIMAT0000073	E2F8	79733	HITS-CLIP//PAR-CLIP	22473208|21572407	Peripheral blood
hsa-mir-19a-3p	MIMAT0000073	SHCBP1	79801	HITS-CLIP	22473208	Peripheral blood
hsa-mir-19a-3p	MIMAT0000073	RPAP2	79871	HITS-CLIP	27418678	Peripheral blood
hsa-mir-19a-3p	MIMAT0000073	DSN1	79980	PAR-CLIP	21572407	Peripheral blood
hsa-mir-19a-3p	MIMAT0000073	COQ10B	80219	HITS-CLIP	22473208	Peripheral blood
hsa-mir-19a-3p	MIMAT0000073	C16orf70	80262	HITS-CLIP//PAR-CLIP	22473208|21572407|20371350	Peripheral blood
hsa-mir-19a-3p	MIMAT0000073	FAM83D	81610	HITS-CLIP	22473208	Peripheral blood
hsa-mir-19a-3p	MIMAT0000073	AMMECR1L	83607	HITS-CLIP	22473208|23313552	Peripheral blood
hsa-mir-19a-3p	MIMAT0000073	KCTD10	83892	PAR-CLIP	23592263|24398324|26701625	Peripheral blood
hsa-mir-19a-3p	MIMAT0000073	ZNF644	84146	PAR-CLIP	23592263	Peripheral blood
hsa-mir-19a-3p	MIMAT0000073	ZDHHC18	84243	PAR-CLIP	20371350	Peripheral blood
hsa-mir-19a-3p	MIMAT0000073	LZIC	84328	PAR-CLIP	23446348|20371350	Peripheral blood
hsa-mir-19a-3p	MIMAT0000073	ABHD14B	84836	PAR-CLIP	23592263	Peripheral blood
hsa-mir-19a-3p	MIMAT0000073	TBRG1	84897	PAR-CLIP	23446348|21572407|20371350	Peripheral blood
hsa-mir-19a-3p	MIMAT0000073	NFATC2IP	84901	PAR-CLIP	21572407|20371350	Peripheral blood
hsa-mir-19a-3p	MIMAT0000073	PPP1R15B	84919	PAR-CLIP	24398324|23446348|22012620|21572407|20371350	Peripheral blood
hsa-mir-19a-3p	MIMAT0000073	RAB2B	84932	HITS-CLIP	22473208	Peripheral blood
hsa-mir-19a-3p	MIMAT0000073	ALG2	85365	HITS-CLIP	22473208	Peripheral blood
hsa-mir-19a-3p	MIMAT0000073	ZIC5	85416	PAR-CLIP	21572407	Peripheral blood
hsa-mir-19a-3p	MIMAT0000073	LMLN	89782	PAR-CLIP	23446348|21572407	Peripheral blood
hsa-mir-19a-3p	MIMAT0000073	C5orf30	90355	HITS-CLIP	22473208	Peripheral blood
hsa-mir-19a-3p	MIMAT0000073	BTF3L4	91408	HITS-CLIP//PAR-CLIP	22473208|23592263|21572407|20371350	Peripheral blood
hsa-mir-19a-3p	MIMAT0000073	ACBD5	91452	HITS-CLIP//PAR-CLIP	22473208|21572407	Peripheral blood
hsa-mir-19a-3p	MIMAT0000073	LONRF1	91694	HITS-CLIP//PAR-CLIP	22473208|21572407	Peripheral blood
hsa-mir-19a-3p	MIMAT0000073	WDR20	91833	HITS-CLIP	22473208	Peripheral blood
hsa-mir-19a-3p	MIMAT0000073	DSEL	92126	PAR-CLIP	27292025	Peripheral blood
hsa-mir-19a-3p	MIMAT0000073	MOB1B	92597	PAR-CLIP	23446348|21572407|20371350	Peripheral blood
hsa-mir-19a-3p	MIMAT0000073	PIGS	94005	HITS-CLIP	22473208	Peripheral blood
hsa-mir-19a-3p	MIMAT0000073	TP53INP1	94241	HITS-CLIP//Luciferase reporter assay//qRT-PCR//Western blot	22473208|26367773	Peripheral blood
hsa-mir-19a-3p	MIMAT0000073	CYP2U1	113612	PAR-CLIP	21572407|20371350	Peripheral blood
hsa-mir-19a-3p	MIMAT0000073	EVI5L	115704	HITS-CLIP//PAR-CLIP	22473208|21572407	Peripheral blood
hsa-mir-19a-3p	MIMAT0000073	MED12L	116931	PAR-CLIP	23446348|21572407|20371350	Peripheral blood
hsa-mir-19a-3p	MIMAT0000073	ARAP2	116984	HITS-CLIP	22473208	Peripheral blood
hsa-mir-19a-3p	MIMAT0000073	FRMD6	122786	HITS-CLIP	22473208	Peripheral blood
hsa-mir-19a-3p	MIMAT0000073	TPRG1L	127262	PAR-CLIP	27292025	Peripheral blood
hsa-mir-19a-3p	MIMAT0000073	ARL8A	127829	HITS-CLIP//PAR-CLIP	22473208|21572407	Peripheral blood
hsa-mir-19a-3p	MIMAT0000073	PABPC4L	132430	PAR-CLIP	20371350	Peripheral blood
hsa-mir-19a-3p	MIMAT0000073	C5orf24	134553	HITS-CLIP	22473208	Peripheral blood
hsa-mir-19a-3p	MIMAT0000073	CLVS2	134829	PAR-CLIP	20371350	Peripheral blood
hsa-mir-19a-3p	MIMAT0000073	VPS37A	137492	PAR-CLIP	21572407	Peripheral blood
hsa-mir-19a-3p	MIMAT0000073	NACC2	138151	PAR-CLIP	23446348|20371350	Peripheral blood
hsa-mir-19a-3p	MIMAT0000073	SAMD8	142891	PAR-CLIP	21572407	Peripheral blood
hsa-mir-19a-3p	MIMAT0000073	SESN3	143686	PAR-CLIP	23446348	Peripheral blood
hsa-mir-19a-3p	MIMAT0000073	PHF13	148479	HITS-CLIP	22473208	Peripheral blood
hsa-mir-19a-3p	MIMAT0000073	B3GALNT2	148789	PAR-CLIP	27292025	Peripheral blood
hsa-mir-19a-3p	MIMAT0000073	SLC30A7	148867	HITS-CLIP//PAR-CLIP	22473208|21572407	Peripheral blood
hsa-mir-19a-3p	MIMAT0000073	MB21D2	151963	PAR-CLIP	21572407	Peripheral blood
hsa-mir-19a-3p	MIMAT0000073	CREBRF	153222	PAR-CLIP	21572407	Peripheral blood
hsa-mir-19a-3p	MIMAT0000073	CAMSAP1	157922	HITS-CLIP	23313552	Peripheral blood
hsa-mir-19a-3p	MIMAT0000073	PPTC7	160760	PAR-CLIP	23446348|22012620|21572407|20371350	Peripheral blood
hsa-mir-19a-3p	MIMAT0000073	SDE2	163859	HITS-CLIP//PAR-CLIP	22473208|26701625|27292025	Peripheral blood
hsa-mir-19a-3p	MIMAT0000073	PRICKLE2	166336	PAR-CLIP	21572407	Peripheral blood
hsa-mir-19a-3p	MIMAT0000073	DCP2	167227	HITS-CLIP	22473208	Peripheral blood
hsa-mir-19a-3p	MIMAT0000073	ZNF800	168850	HITS-CLIP//PAR-CLIP	22473208|23592263|24398324|23446348|22012620|21572407|20371350|26701625|27292025	Peripheral blood
hsa-mir-19a-3p	MIMAT0000073	TMEM64	169200	PAR-CLIP	22012620|20371350	Peripheral blood
hsa-mir-19a-3p	MIMAT0000073	ZNF721	170960	HITS-CLIP	22473208	Peripheral blood
hsa-mir-19a-3p	MIMAT0000073	SPTSSA	171546	HITS-CLIP	22473208	Peripheral blood
hsa-mir-19a-3p	MIMAT0000073	ZNF367	195828	PAR-CLIP	21572407|20371350	Peripheral blood
hsa-mir-19a-3p	MIMAT0000073	DENND6A	201627	HITS-CLIP	22473208	Peripheral blood
hsa-mir-19a-3p	MIMAT0000073	PATL1	219988	HITS-CLIP//PAR-CLIP	22473208|23592263|23446348|20371350	Peripheral blood
hsa-mir-19a-3p	MIMAT0000073	OTUD1	220213	HITS-CLIP	22473208	Peripheral blood
hsa-mir-19a-3p	MIMAT0000073	REEP3	221035	HITS-CLIP	22473208	Peripheral blood
hsa-mir-19a-3p	MIMAT0000073	JAZF1	221895	PAR-CLIP	21572407	Peripheral blood
hsa-mir-19a-3p	MIMAT0000073	LCLAT1	253558	HITS-CLIP//PAR-CLIP	22473208|21572407|20371350	Peripheral blood
hsa-mir-19a-3p	MIMAT0000073	BRWD3	254065	PAR-CLIP	23592263	Peripheral blood
hsa-mir-19a-3p	MIMAT0000073	ELMOD2	255520	HITS-CLIP//PAR-CLIP	22473208|21572407	Peripheral blood
hsa-mir-19a-3p	MIMAT0000073	PGM2L1	283209	HITS-CLIP	22473208	Peripheral blood
hsa-mir-19a-3p	MIMAT0000073	C5orf51	285636	HITS-CLIP//PAR-CLIP	22473208|23592263	Peripheral blood
hsa-mir-19a-3p	MIMAT0000073	LIN9	286826	HITS-CLIP	22473208	Peripheral blood
hsa-mir-19a-3p	MIMAT0000073	CCDC137	339230	HITS-CLIP//PAR-CLIP	22473208|20371350	Peripheral blood
hsa-mir-19a-3p	MIMAT0000073	ZNF680	340252	PAR-CLIP	20371350	Peripheral blood
hsa-mir-19a-3p	MIMAT0000073	MTX3	345778	HITS-CLIP	23824327	Peripheral blood
hsa-mir-19a-3p	MIMAT0000073	FAM102A	399665	HITS-CLIP	22473208	Peripheral blood
hsa-mir-19a-3p	MIMAT0000073	ZNF772	400720	PAR-CLIP	21572407|20371350	Peripheral blood
hsa-mir-223-3p	MIMAT0000280	RHOB	388	Immunofluorescence//Luciferase reporter assay//qRT-PCR//Western blot	19850724|22080513|23094093|27121304	Peripheral blood
hsa-mir-223-3p	MIMAT0000280	PRDM1	639	Luciferase reporter assay//Microarray//qRT-PCR//Western blot	24438193|22815788	Peripheral blood
hsa-mir-223-3p	MIMAT0000280	SCARB1	949	Luciferase reporter assay	23459944	Peripheral blood
hsa-mir-223-3p	MIMAT0000280	CDC27	996	Luciferase reporter assay	24324762	Peripheral blood
hsa-mir-223-3p	MIMAT0000280	CFTR	1080	Luciferase reporter assay//qRT-PCR	23436935	Peripheral blood
hsa-mir-223-3p	MIMAT0000280	CHUK	1147	Luciferase reporter assay//qRT-PCR//Western blot	20711193	Peripheral blood
hsa-mir-223-3p	MIMAT0000280	FOXO1	2308	Flow//Immunocytochemistry//Luciferase reporter assay//qRT-PCR//Western blot	22569260|24324762	Peripheral blood
hsa-mir-223-3p	MIMAT0000280	FOXO3	2309	Luciferase reporter assay	24324762	Peripheral blood
hsa-mir-223-3p	MIMAT0000280	IGF1R	3480	Luciferase reporter assay//Microarray//qRT-PCR//QRTPCR//Western blot	22073238|24307738|24816316|24324762	Peripheral blood
hsa-mir-223-3p	MIMAT0000280	IL6ST	3572	PAR-CLIP	23592263|22012620	Peripheral blood
hsa-mir-223-3p	MIMAT0000280	LIF	3976	Luciferase reporter assay//Western blot	22080513	Peripheral blood
hsa-mir-223-3p	MIMAT0000280	LMO2	4005	Luciferase reporter assay//Next Generation Sequencing (NGS)//qRT-PCR//Reporter assay//RNA-binding protein immunoprecipitation//Western blot	19278969|19017354|28303002	Peripheral blood
hsa-mir-223-3p	MIMAT0000280	NFIA	4774	Luciferase reporter assay//Microarray//qRT-PCR//Reporter assay//Western blot	17996649|17260024|16325577	Peripheral blood
hsa-mir-223-3p	MIMAT0000280	PAX6	5080	Immunohistochemistry//Luciferase reporter assay//qRT-PCR//Western blot	23970099	Peripheral blood
hsa-mir-223-3p	MIMAT0000280	SP3	6670	Luciferase reporter assay//Western blot	22080513	Peripheral blood
hsa-mir-223-3p	MIMAT0000280	STAT3	6774	qRT-PCR//Western blot	26348153	Peripheral blood
hsa-mir-223-3p	MIMAT0000280	HSP90B1	7184	Luciferase reporter assay//Western blot	23208072|25880332	Peripheral blood
hsa-mir-223-3p	MIMAT0000280	SLC7A5	8140	PAR-CLIP	23592263|24398324|22012620|26701625	Peripheral blood
hsa-mir-223-3p	MIMAT0000280	POLR3G	10622	Luciferase reporter assay	24324762	Peripheral blood
hsa-mir-223-3p	MIMAT0000280	FBXW7	55294	Flow//Luciferase reporter assay//Microarray//qRT-PCR//Western blot	22270966|24324762|25888377|25159729|28000896	Peripheral blood
hsa-mir-18a-5p	MIMAT0000072	SCYL3	57147	PAR-CLIP	tarbase	Peripheral blood
hsa-mir-19a-3p	MIMAT0000073	CFH	3075	HITS-CLIP	tarbase	Peripheral blood
hsa-mir-18a-5p	MIMAT0000072	GCLC	2729	PAR-CLIP	tarbase	Peripheral blood
hsa-mir-19a-3p	MIMAT0000073	GCLC	2729	PAR-CLIP	tarbase	Peripheral blood
hsa-mir-19a-3p	MIMAT0000073	NFYA	4800	HITS-CLIP	tarbase	Peripheral blood
hsa-mir-18a-5p	MIMAT0000072	NIPAL3	57185	HITS-CLIP	tarbase	Peripheral blood
hsa-mir-18a-5p	MIMAT0000072	M6PR	4074	PAR-CLIP	tarbase	Peripheral blood
hsa-mir-19a-3p	MIMAT0000073	CASP10	843	PAR-CLIP	tarbase	Peripheral blood
hsa-mir-19a-3p	MIMAT0000073	CFLAR	8837	CLEAR-CLIP	tarbase	Peripheral blood
hsa-mir-19a-3p	MIMAT0000073	FKBP4	2288	HITS-CLIP	tarbase	Peripheral blood
hsa-mir-18a-5p	MIMAT0000072	KDM1A	23028	PAR-CLIP	tarbase	Peripheral blood
hsa-mir-19a-3p	MIMAT0000073	ST7	7982	HITS-CLIP	tarbase	Peripheral blood
hsa-mir-18a-5p	MIMAT0000072	HCCS	3052	HITS-CLIP	tarbase	Peripheral blood
hsa-mir-19a-3p	MIMAT0000073	DHX33	56919	HITS-CLIP, PAR-CLIP	tarbase	Peripheral blood
hsa-mir-19a-3p	MIMAT0000073	CREBBP	1387	HITS-CLIP	tarbase	Peripheral blood
hsa-mir-19a-3p	MIMAT0000073	WDR54	84058	Chimeric fragments	tarbase	Peripheral blood
hsa-mir-18a-5p	MIMAT0000072	IBTK	25998	PAR-CLIP	tarbase	Peripheral blood
hsa-mir-19a-3p	MIMAT0000073	IBTK	25998	HITS-CLIP	tarbase	Peripheral blood
hsa-mir-19a-3p	MIMAT0000073	MYCBP2	23077	HITS-CLIP	tarbase	Peripheral blood
hsa-mir-19a-3p	MIMAT0000073	AP2B1	163	HITS-CLIP, Chimeric fragments	tarbase	Peripheral blood
hsa-mir-18a-5p	MIMAT0000072	MAP3K9	4293	HITS-CLIP, PAR-CLIP	tarbase	Peripheral blood
hsa-mir-19a-3p	MIMAT0000073	PHTF2	57157	HITS-CLIP	tarbase	Peripheral blood
hsa-mir-19a-3p	MIMAT0000073	DBF4	10926	HITS-CLIP	tarbase	Peripheral blood
hsa-mir-19a-3p	MIMAT0000073	PAFAH1B1	5048	HITS-CLIP, Chimeric fragments	tarbase	Peripheral blood
hsa-mir-19a-3p	MIMAT0000073	LUC7L	55692	HITS-CLIP	tarbase	Peripheral blood
hsa-mir-19a-3p	MIMAT0000073	MYLIP	29116	HITS-CLIP, PAR-CLIP, Chimeric fragments	tarbase	Peripheral blood
hsa-mir-19a-3p	MIMAT0000073	E2F2	1870	PAR-CLIP	tarbase	Peripheral blood
hsa-mir-18a-5p	MIMAT0000072	PSMB1	5689	HITS-CLIP	tarbase	Peripheral blood
hsa-mir-19a-3p	MIMAT0000073	SYPL1	6856	PAR-CLIP, HITS-CLIP	tarbase	Peripheral blood
hsa-mir-18a-5p	MIMAT0000072	PKD1	5310	HITS-CLIP	tarbase	Peripheral blood
hsa-mir-18a-5p	MIMAT0000072	MAPK8IP2	23542	PAR-CLIP	tarbase	Peripheral blood
hsa-mir-18a-5p	MIMAT0000072	CSDE1	7812	PAR-CLIP, HITS-CLIP	tarbase	Peripheral blood
hsa-mir-19a-3p	MIMAT0000073	CSDE1	7812	HITS-CLIP	tarbase	Peripheral blood
hsa-mir-18a-5p	MIMAT0000072	UBE3C	9690	HITS-CLIP	tarbase	Peripheral blood
hsa-mir-18a-5p	MIMAT0000072	REV3L	5980	PAR-CLIP, Chimeric fragments	tarbase	Peripheral blood
hsa-mir-19a-3p	MIMAT0000073	REV3L	5980	PAR-CLIP	tarbase	Peripheral blood
hsa-mir-18a-5p	MIMAT0000072	BAZ1B	9031	PAR-CLIP	tarbase	Peripheral blood
hsa-mir-19a-3p	MIMAT0000073	BAZ1B	9031	PAR-CLIP	tarbase	Peripheral blood
hsa-mir-19a-3p	MIMAT0000073	STARD3NL	83930	PAR-CLIP, HITS-CLIP	tarbase	Peripheral blood
hsa-mir-18a-5p	MIMAT0000072	IDS	3423	HITS-CLIP	tarbase	Peripheral blood
hsa-mir-19a-3p	MIMAT0000073	FYN	2534	PAR-CLIP	tarbase	Peripheral blood
hsa-mir-19a-3p	MIMAT0000073	ANLN	54443	HITS-CLIP, PAR-CLIP	tarbase	Peripheral blood
hsa-mir-19a-3p	MIMAT0000073	MAP4K3	8491	HITS-CLIP	tarbase	Peripheral blood
hsa-mir-19a-3p	MIMAT0000073	TMEM159	57146	PAR-CLIP	tarbase	Peripheral blood
hsa-mir-19a-3p	MIMAT0000073	MBTPS2	51360	PAR-CLIP	tarbase	Peripheral blood
hsa-mir-19a-3p	MIMAT0000073	EXTL3	2137	PAR-CLIP	tarbase	Peripheral blood
hsa-mir-18a-5p	MIMAT0000072	ELOVL5	60481	PAR-CLIP	tarbase	Peripheral blood
hsa-mir-19a-3p	MIMAT0000073	MAP4K5	11183	HITS-CLIP	tarbase	Peripheral blood
hsa-mir-19a-3p	MIMAT0000073	CLK1	1195	HITS-CLIP	tarbase	Peripheral blood
hsa-mir-18a-5p	MIMAT0000072	GPRC5A	9052	HITS-CLIP	tarbase	Peripheral blood
hsa-mir-18a-5p	MIMAT0000072	MAMLD1	10046	HITS-CLIP	tarbase	Peripheral blood
hsa-mir-19a-3p	MIMAT0000073	POLA2	23649	CLEAR-CLIP	tarbase	Peripheral blood
hsa-mir-19a-3p	MIMAT0000073	YAF2	10138	PAR-CLIP	tarbase	Peripheral blood
hsa-mir-19a-3p	MIMAT0000073	BID	637	HITS-CLIP	tarbase	Peripheral blood
hsa-mir-19a-3p	MIMAT0000073	ATP2C1	27032	HITS-CLIP	tarbase	Peripheral blood
hsa-mir-19a-3p	MIMAT0000073	WWTR1	25937	HITS-CLIP	tarbase	Peripheral blood
hsa-mir-19a-3p	MIMAT0000073	ATP1A2	477	HITS-CLIP	tarbase	Peripheral blood
hsa-mir-18a-5p	MIMAT0000072	PRDM11	56981	HITS-CLIP	tarbase	Peripheral blood
hsa-mir-19a-3p	MIMAT0000073	SNAI2	6591	HITS-CLIP	tarbase	Peripheral blood
hsa-mir-19a-3p	MIMAT0000073	ZRANB1	54764	PAR-CLIP	tarbase	Peripheral blood
hsa-mir-19a-3p	MIMAT0000073	NCDN	23154	HITS-CLIP	tarbase	Peripheral blood
hsa-mir-19a-3p	MIMAT0000073	ZDHHC6	64429	HITS-CLIP	tarbase	Peripheral blood
hsa-mir-19a-3p	MIMAT0000073	RB1CC1	9821	HITS-CLIP	tarbase	Peripheral blood
hsa-mir-19a-3p	MIMAT0000073	AKAP11	11215	Chimeric fragments	tarbase	Peripheral blood
hsa-mir-19a-3p	MIMAT0000073	PHF20	51230	PAR-CLIP	tarbase	Peripheral blood
hsa-mir-18a-5p	MIMAT0000072	KPNA6	23633	HITS-CLIP, PAR-CLIP	tarbase	Peripheral blood
hsa-mir-18a-5p	MIMAT0000072	INSRR	3645	HITS-CLIP	tarbase	Peripheral blood
hsa-mir-18a-5p	MIMAT0000072	VEZT	55591	PAR-CLIP	tarbase	Peripheral blood
hsa-mir-19a-3p	MIMAT0000073	VEZT	55591	HITS-CLIP	tarbase	Peripheral blood
hsa-mir-18a-5p	MIMAT0000072	SNX1	6642	PAR-CLIP	tarbase	Peripheral blood
hsa-mir-19a-3p	MIMAT0000073	TBPL1	9519	HITS-CLIP	tarbase	Peripheral blood
hsa-mir-18a-5p	MIMAT0000072	RABEP1	9135	PAR-CLIP	tarbase	Peripheral blood
hsa-mir-18a-5p	MIMAT0000072	NUP160	23279	PAR-CLIP	tarbase	Peripheral blood
hsa-mir-19a-3p	MIMAT0000073	GAB2	9846	CLEAR-CLIP	tarbase	Peripheral blood
hsa-mir-18a-5p	MIMAT0000072	MAP2K3	5606	Chimeric fragments	tarbase	Peripheral blood
hsa-mir-19a-3p	MIMAT0000073	RNF19A	25897	HITS-CLIP	tarbase	Peripheral blood
hsa-mir-19a-3p	MIMAT0000073	DEPDC1B	55789	PAR-CLIP	tarbase	Peripheral blood
hsa-mir-19a-3p	MIMAT0000073	NSMAF	8439	PAR-CLIP, Chimeric fragments	tarbase	Peripheral blood
hsa-mir-18a-5p	MIMAT0000072	TIMP2	7077	HITS-CLIP	tarbase	Peripheral blood
hsa-mir-18a-5p	MIMAT0000072	BOD1L1	259282	HITS-CLIP	tarbase	Peripheral blood
hsa-mir-19a-3p	MIMAT0000073	TRIO	7204	HITS-CLIP	tarbase	Peripheral blood
hsa-mir-18a-5p	MIMAT0000072	VCAN	1462	HITS-CLIP	tarbase	Peripheral blood
hsa-mir-19a-3p	MIMAT0000073	ZFYVE16	9765	HITS-CLIP	tarbase	Peripheral blood
hsa-mir-18a-5p	MIMAT0000072	PHLPP2	23035	Luciferase Reporter Assay	tarbase	Peripheral blood
hsa-mir-19a-3p	MIMAT0000073	PSMA4	5685	PAR-CLIP	tarbase	Peripheral blood
hsa-mir-19a-3p	MIMAT0000073	DCUN1D1	54165	HITS-CLIP	tarbase	Peripheral blood
hsa-mir-18a-5p	MIMAT0000072	CTNNA1	1495	PAR-CLIP	tarbase	Peripheral blood
hsa-mir-19a-3p	MIMAT0000073	GEMIN8	54960	HITS-CLIP	tarbase	Peripheral blood
hsa-mir-19a-3p	MIMAT0000073	GPM6B	2824	HITS-CLIP	tarbase	Peripheral blood
hsa-mir-19a-3p	MIMAT0000073	PREX2	80243	HITS-CLIP	tarbase	Peripheral blood
hsa-mir-19a-3p	MIMAT0000073	POLR2B	5431	PAR-CLIP	tarbase	Peripheral blood
hsa-mir-18a-5p	MIMAT0000072	ARAP2	116984	HITS-CLIP	tarbase	Peripheral blood
hsa-mir-19a-3p	MIMAT0000073	C12orf4	57102	PAR-CLIP	tarbase	Peripheral blood
hsa-mir-18a-5p	MIMAT0000072	SCML1	6322	HITS-CLIP	tarbase	Peripheral blood
hsa-mir-19a-3p	MIMAT0000073	SCML1	6322	HITS-CLIP	tarbase	Peripheral blood
hsa-mir-19a-3p	MIMAT0000073	MAP4	4134	PAR-CLIP	tarbase	Peripheral blood
hsa-mir-18a-5p	MIMAT0000072	CLPTM1L	81037	HITS-CLIP	tarbase	Peripheral blood
hsa-mir-19a-3p	MIMAT0000073	DKK3	27122	HITS-CLIP	tarbase	Peripheral blood
hsa-mir-19a-3p	MIMAT0000073	HERPUD1	9709	HITS-CLIP	tarbase	Peripheral blood
hsa-mir-19a-3p	MIMAT0000073	PIK3CB	5291	PAR-CLIP, HITS-CLIP	tarbase	Peripheral blood
hsa-mir-223-3p	MIMAT0000280	RRP12	23223	PAR-CLIP	tarbase	Peripheral blood
hsa-mir-18a-5p	MIMAT0000072	RRP12	23223	Chimeric fragments	tarbase	Peripheral blood
hsa-mir-18a-5p	MIMAT0000072	FNIP2	57600	PAR-CLIP	tarbase	Peripheral blood
hsa-mir-18a-5p	MIMAT0000072	MSMO1	6307	PAR-CLIP, HITS-CLIP	tarbase	Peripheral blood
hsa-mir-18a-5p	MIMAT0000072	AKR7A2	8574	Chimeric fragments	tarbase	Peripheral blood
hsa-mir-18a-5p	MIMAT0000072	LY75	4065	Luciferase Reporter Assay	tarbase	Peripheral blood
hsa-mir-19a-3p	MIMAT0000073	LY75	4065	PAR-CLIP, Luciferase Reporter Assay	tarbase	Peripheral blood
hsa-mir-18a-5p	MIMAT0000072	ARID4B	51742	PAR-CLIP, HITS-CLIP, Chimeric fragments	tarbase	Peripheral blood
hsa-mir-19a-3p	MIMAT0000073	ARID4B	51742	HITS-CLIP, PAR-CLIP	tarbase	Peripheral blood
hsa-mir-19a-3p	MIMAT0000073	KIF1B	23095	HITS-CLIP	tarbase	Peripheral blood
hsa-mir-19a-3p	MIMAT0000073	FAM168A	23201	HITS-CLIP, PAR-CLIP	tarbase	Peripheral blood
hsa-mir-19a-3p	MIMAT0000073	NOP58	51602	PAR-CLIP	tarbase	Peripheral blood
hsa-mir-19a-3p	MIMAT0000073	CYFIP2	26999	HITS-CLIP	tarbase	Peripheral blood
hsa-mir-19a-3p	MIMAT0000073	TAB2	23118	PAR-CLIP, Chimeric fragments	tarbase	Peripheral blood
hsa-mir-18a-5p	MIMAT0000072	GINM1	116254	HITS-CLIP	tarbase	Peripheral blood
hsa-mir-18a-5p	MIMAT0000072	EIF2AK2	5610	HITS-CLIP	tarbase	Peripheral blood
hsa-mir-19a-3p	MIMAT0000073	KMT2C	58508	HITS-CLIP, PAR-CLIP	tarbase	Peripheral blood
hsa-mir-19a-3p	MIMAT0000073	PUM2	23369	HITS-CLIP	tarbase	Peripheral blood
hsa-mir-18a-5p	MIMAT0000072	ZNF280C	55609	HITS-CLIP	tarbase	Peripheral blood
hsa-mir-19a-3p	MIMAT0000073	RC3H2	54542	HITS-CLIP	tarbase	Peripheral blood
hsa-mir-19a-3p	MIMAT0000073	SOAT1	6646	CLEAR-CLIP	tarbase	Peripheral blood
hsa-mir-19a-3p	MIMAT0000073	ATP11B	23200	HITS-CLIP	tarbase	Peripheral blood
hsa-mir-19a-3p	MIMAT0000073	CDK14	5218	PAR-CLIP	tarbase	Peripheral blood
hsa-mir-19a-3p	MIMAT0000073	PPP1R12A	4659	HITS-CLIP	tarbase	Peripheral blood
hsa-mir-19a-3p	MIMAT0000073	ATP2B4	493	PAR-CLIP	tarbase	Peripheral blood
hsa-mir-18a-5p	MIMAT0000072	SNRNP40	9410	HITS-CLIP	tarbase	Peripheral blood
hsa-mir-19a-3p	MIMAT0000073	BCAT1	586	HITS-CLIP	tarbase	Peripheral blood
hsa-mir-18a-5p	MIMAT0000072	NCKAP1	10787	HITS-CLIP, Chimeric fragments	tarbase	Peripheral blood
hsa-mir-19a-3p	MIMAT0000073	NCKAP1	10787	HITS-CLIP, PAR-CLIP	tarbase	Peripheral blood
hsa-mir-18a-5p	MIMAT0000072	GPBP1	65056	PAR-CLIP	tarbase	Peripheral blood
hsa-mir-19a-3p	MIMAT0000073	GPBP1	65056	PAR-CLIP	tarbase	Peripheral blood
hsa-mir-19a-3p	MIMAT0000073	VMP1	81671	HITS-CLIP	tarbase	Peripheral blood
hsa-mir-19a-3p	MIMAT0000073	SPHK2	56848	PAR-CLIP	tarbase	Peripheral blood
hsa-mir-19a-3p	MIMAT0000073	ZNF275	10838	CLEAR-CLIP	tarbase	Peripheral blood
hsa-mir-18a-5p	MIMAT0000072	HIPK2	28996	HITS-CLIP, Chimeric fragments	tarbase	Peripheral blood
hsa-mir-19a-3p	MIMAT0000073	HIPK2	28996	HITS-CLIP	tarbase	Peripheral blood
hsa-mir-18a-5p	MIMAT0000072	BTBD1	53339	PAR-CLIP	tarbase	Peripheral blood
hsa-mir-19a-3p	MIMAT0000073	CALCRL	10203	HITS-CLIP	tarbase	Peripheral blood
hsa-mir-19a-3p	MIMAT0000073	GNAI3	2773	PAR-CLIP	tarbase	Peripheral blood
hsa-mir-19a-3p	MIMAT0000073	WDR18	57418	PAR-CLIP	tarbase	Peripheral blood
hsa-mir-18a-5p	MIMAT0000072	TRAM2	9697	PAR-CLIP	tarbase	Peripheral blood
hsa-mir-18a-5p	MIMAT0000072	ASB1	51665	HITS-CLIP	tarbase	Peripheral blood
hsa-mir-18a-5p	MIMAT0000072	TBC1D1	23216	HITS-CLIP	tarbase	Peripheral blood
hsa-mir-19a-3p	MIMAT0000073	CDK13	8621	HITS-CLIP	tarbase	Peripheral blood
hsa-mir-19a-3p	MIMAT0000073	YBX1	4904	HITS-CLIP	tarbase	Peripheral blood
hsa-mir-19a-3p	MIMAT0000073	PPP2R5A	5525	PAR-CLIP	tarbase	Peripheral blood
hsa-mir-18a-5p	MIMAT0000072	ELAVL1	1994	PAR-CLIP	tarbase	Peripheral blood
hsa-mir-19a-3p	MIMAT0000073	ELAVL1	1994	PAR-CLIP	tarbase	Peripheral blood
hsa-mir-18a-5p	MIMAT0000072	SMARCD1	6602	PAR-CLIP	tarbase	Peripheral blood
hsa-mir-18a-5p	MIMAT0000072	ASPM	259266	PAR-CLIP, HITS-CLIP	tarbase	Peripheral blood
hsa-mir-19a-3p	MIMAT0000073	FGFR2	2263	HITS-CLIP	tarbase	Peripheral blood
hsa-mir-19a-3p	MIMAT0000073	TRMT11	60487	HITS-CLIP	tarbase	Peripheral blood
hsa-mir-19a-3p	MIMAT0000073	KIF26A	26153	HITS-CLIP	tarbase	Peripheral blood
hsa-mir-18a-5p	MIMAT0000072	PFKP	5214	PAR-CLIP	tarbase	Peripheral blood
hsa-mir-19a-3p	MIMAT0000073	KLF6	1316	HITS-CLIP	tarbase	Peripheral blood
hsa-mir-18a-5p	MIMAT0000072	KLF6	1316	Chimeric fragments	tarbase	Peripheral blood
hsa-mir-19a-3p	MIMAT0000073	TNFRSF1A	7132	HITS-CLIP	tarbase	Peripheral blood
hsa-mir-18a-5p	MIMAT0000072	DHX8	1659	PAR-CLIP	tarbase	Peripheral blood
hsa-mir-19a-3p	MIMAT0000073	PRKCZ	5590	PAR-CLIP	tarbase	Peripheral blood
hsa-mir-19a-3p	MIMAT0000073	SYT1	6857	HITS-CLIP	tarbase	Peripheral blood
hsa-mir-18a-5p	MIMAT0000072	HEATR6	63897	Chimeric fragments	tarbase	Peripheral blood
hsa-mir-19a-3p	MIMAT0000073	TBC1D25	4943	PAR-CLIP, HITS-CLIP	tarbase	Peripheral blood
hsa-mir-18a-5p	MIMAT0000072	REEP1	65055	Chimeric fragments	tarbase	Peripheral blood
hsa-mir-19a-3p	MIMAT0000073	ATP11A	23250	HITS-CLIP	tarbase	Peripheral blood
hsa-mir-18a-5p	MIMAT0000072	LAPTM4A	9741	Chimeric fragments	tarbase	Peripheral blood
hsa-mir-19a-3p	MIMAT0000073	IP6K2	51447	HITS-CLIP, CLEAR-CLIP	tarbase	Peripheral blood
hsa-mir-19a-3p	MIMAT0000073	KIF2A	3796	PAR-CLIP	tarbase	Peripheral blood
hsa-mir-19a-3p	MIMAT0000073	NUP133	55746	HITS-CLIP	tarbase	Peripheral blood
hsa-mir-18a-5p	MIMAT0000072	NUCKS1	64710	HITS-CLIP	tarbase	Peripheral blood
hsa-mir-19a-3p	MIMAT0000073	VPS35	55737	PAR-CLIP, HITS-CLIP	tarbase	Peripheral blood
hsa-mir-19a-3p	MIMAT0000073	DNAJA2	10294	HITS-CLIP, PAR-CLIP	tarbase	Peripheral blood
hsa-mir-18a-5p	MIMAT0000072	GAL	51083	PAR-CLIP	tarbase	Peripheral blood
hsa-mir-18a-5p	MIMAT0000072	NEDD4	4734	HITS-CLIP, PAR-CLIP, Chimeric fragments	tarbase	Peripheral blood
hsa-mir-19a-3p	MIMAT0000073	EXOC5	10640	PAR-CLIP	tarbase	Peripheral blood
hsa-mir-19a-3p	MIMAT0000073	MNT	4335	HITS-CLIP	tarbase	Peripheral blood
hsa-mir-18a-5p	MIMAT0000072	NDST1	3340	PAR-CLIP	tarbase	Peripheral blood
hsa-mir-19a-3p	MIMAT0000073	ASNS	440	PAR-CLIP	tarbase	Peripheral blood
hsa-mir-18a-5p	MIMAT0000072	PABPC1	26986	HITS-CLIP	tarbase	Peripheral blood
hsa-mir-19a-3p	MIMAT0000073	PABPC1	26986	HITS-CLIP	tarbase	Peripheral blood
hsa-mir-18a-5p	MIMAT0000072	ATP2B1	490	HITS-CLIP	tarbase	Peripheral blood
hsa-mir-19a-3p	MIMAT0000073	ATP2B1	490	HITS-CLIP	tarbase	Peripheral blood
hsa-mir-18a-5p	MIMAT0000072	MAP4K4	9448	PAR-CLIP	tarbase	Peripheral blood
hsa-mir-19a-3p	MIMAT0000073	MGAT4A	11320	PAR-CLIP	tarbase	Peripheral blood
hsa-mir-18a-5p	MIMAT0000072	SNX13	23161	PAR-CLIP	tarbase	Peripheral blood
hsa-mir-18a-5p	MIMAT0000072	SEL1L	6400	PAR-CLIP	tarbase	Peripheral blood
hsa-mir-18a-5p	MIMAT0000072	TRIB2	28951	PAR-CLIP	tarbase	Peripheral blood
hsa-mir-18a-5p	MIMAT0000072	MBD3	53615	HITS-CLIP	tarbase	Peripheral blood
hsa-mir-18a-5p	MIMAT0000072	ZFYVE26	23503	HITS-CLIP, PAR-CLIP	tarbase	Peripheral blood
hsa-mir-18a-5p	MIMAT0000072	SREBF1	6720	HITS-CLIP	tarbase	Peripheral blood
hsa-mir-19a-3p	MIMAT0000073	SREBF1	6720	HITS-CLIP	tarbase	Peripheral blood
hsa-mir-19a-3p	MIMAT0000073	AFF4	27125	Chimeric fragments	tarbase	Peripheral blood
hsa-mir-18a-5p	MIMAT0000072	MARK2	2011	PAR-CLIP	tarbase	Peripheral blood
hsa-mir-18a-5p	MIMAT0000072	NFATC3	4775	PAR-CLIP	tarbase	Peripheral blood
hsa-mir-18a-5p	MIMAT0000072	PPP2R3A	5523	PAR-CLIP	tarbase	Peripheral blood
hsa-mir-19a-3p	MIMAT0000073	PTGS2	5743	Chimeric fragments	tarbase	Peripheral blood
hsa-mir-19a-3p	MIMAT0000073	NOTCH3	4854	HITS-CLIP	tarbase	Peripheral blood
hsa-mir-19a-3p	MIMAT0000073	EED	8726	Chimeric fragments	tarbase	Peripheral blood
hsa-mir-18a-5p	MIMAT0000072	ATP2A3	489	HITS-CLIP	tarbase	Peripheral blood
hsa-mir-18a-5p	MIMAT0000072	DPP8	54878	PAR-CLIP	tarbase	Peripheral blood
hsa-mir-19a-3p	MIMAT0000073	TIPIN	54962	PAR-CLIP, Chimeric fragments	tarbase	Peripheral blood
hsa-mir-19a-3p	MIMAT0000073	EIF4G3	8672	PAR-CLIP	tarbase	Peripheral blood
hsa-mir-19a-3p	MIMAT0000073	CELSR1	9620	HITS-CLIP	tarbase	Peripheral blood
hsa-mir-19a-3p	MIMAT0000073	ZNF638	27332	HITS-CLIP	tarbase	Peripheral blood
hsa-mir-19a-3p	MIMAT0000073	TIMM21	29090	Chimeric fragments	tarbase	Peripheral blood
hsa-mir-19a-3p	MIMAT0000073	FOSL2	2355	HITS-CLIP	tarbase	Peripheral blood
hsa-mir-18a-5p	MIMAT0000072	ACTB	60	HITS-CLIP, PAR-CLIP	tarbase	Peripheral blood
hsa-mir-19a-3p	MIMAT0000073	DLG1	1739	Chimeric fragments	tarbase	Peripheral blood
hsa-mir-19a-3p	MIMAT0000073	EXOSC7	23016	PAR-CLIP	tarbase	Peripheral blood
hsa-mir-19a-3p	MIMAT0000073	KIFAP3	22920	HITS-CLIP	tarbase	Peripheral blood
hsa-mir-18a-5p	MIMAT0000072	MKRN2	23609	PAR-CLIP	tarbase	Peripheral blood
hsa-mir-18a-5p	MIMAT0000072	BAZ2A	11176	PAR-CLIP, Chimeric fragments	tarbase	Peripheral blood
hsa-mir-18a-5p	MIMAT0000072	UNG	7374	PAR-CLIP	tarbase	Peripheral blood
hsa-mir-18a-5p	MIMAT0000072	KLHL20	27252	PAR-CLIP	tarbase	Peripheral blood
hsa-mir-19a-3p	MIMAT0000073	TPD52	7163	PAR-CLIP	tarbase	Peripheral blood
hsa-mir-19a-3p	MIMAT0000073	NT5C2	22978	HITS-CLIP	tarbase	Peripheral blood
hsa-mir-19a-3p	MIMAT0000073	TOP2B	7155	HITS-CLIP	tarbase	Peripheral blood
hsa-mir-19a-3p	MIMAT0000073	TM9SF3	56889	PAR-CLIP	tarbase	Peripheral blood
hsa-mir-18a-5p	MIMAT0000072	SNRPA	6626	PAR-CLIP	tarbase	Peripheral blood
hsa-mir-19a-3p	MIMAT0000073	JADE1	79960	PAR-CLIP	tarbase	Peripheral blood
hsa-mir-19a-3p	MIMAT0000073	UBE2K	3093	HITS-CLIP	tarbase	Peripheral blood
hsa-mir-19a-3p	MIMAT0000073	HOXA9	3205	Chimeric fragments	tarbase	Peripheral blood
hsa-mir-19a-3p	MIMAT0000073	ITM2A	9452	HITS-CLIP	tarbase	Peripheral blood
hsa-mir-19a-3p	MIMAT0000073	PCM1	5108	HITS-CLIP	tarbase	Peripheral blood
hsa-mir-19a-3p	MIMAT0000073	TNRC6C	57690	HITS-CLIP, PAR-CLIP, Chimeric fragments	tarbase	Peripheral blood
hsa-mir-18a-5p	MIMAT0000072	CBFA2T2	9139	PAR-CLIP	tarbase	Peripheral blood
hsa-mir-19a-3p	MIMAT0000073	XRCC5	7520	HITS-CLIP	tarbase	Peripheral blood
hsa-mir-19a-3p	MIMAT0000073	REXO1	57455	PAR-CLIP	tarbase	Peripheral blood
hsa-mir-19a-3p	MIMAT0000073	SAR1A	56681	PAR-CLIP	tarbase	Peripheral blood
hsa-mir-19a-3p	MIMAT0000073	DDX1	1653	PAR-CLIP	tarbase	Peripheral blood
hsa-mir-19a-3p	MIMAT0000073	STX7	8417	HITS-CLIP	tarbase	Peripheral blood
hsa-mir-18a-5p	MIMAT0000072	SRCAP	10847	HITS-CLIP	tarbase	Peripheral blood
hsa-mir-19a-3p	MIMAT0000073	SRCAP	10847	Chimeric fragments	tarbase	Peripheral blood
hsa-mir-18a-5p	MIMAT0000072	CNOT4	4850	HITS-CLIP, PAR-CLIP	tarbase	Peripheral blood
hsa-mir-19a-3p	MIMAT0000073	CPOX	1371	HITS-CLIP	tarbase	Peripheral blood
hsa-mir-19a-3p	MIMAT0000073	PTPRC	5788	HITS-CLIP	tarbase	Peripheral blood
hsa-mir-19a-3p	MIMAT0000073	CDC14B	8555	HITS-CLIP	tarbase	Peripheral blood
hsa-mir-19a-3p	MIMAT0000073	PGR	5241	HITS-CLIP	tarbase	Peripheral blood
hsa-mir-18a-5p	MIMAT0000072	C5orf22	55322	PAR-CLIP	tarbase	Peripheral blood
hsa-mir-19a-3p	MIMAT0000073	C5orf22	55322	Chimeric fragments	tarbase	Peripheral blood
hsa-mir-223-3p	MIMAT0000280	FAM135A	57579	PAR-CLIP	tarbase	Peripheral blood
hsa-mir-19a-3p	MIMAT0000073	COBLL1	22837	PAR-CLIP, HITS-CLIP	tarbase	Peripheral blood
hsa-mir-18a-5p	MIMAT0000072	TRAF5	7188	PAR-CLIP	tarbase	Peripheral blood
hsa-mir-18a-5p	MIMAT0000072	NFE2L1	4779	Chimeric fragments	tarbase	Peripheral blood
hsa-mir-19a-3p	MIMAT0000073	GSK3B	2932	PAR-CLIP	tarbase	Peripheral blood
hsa-mir-18a-5p	MIMAT0000072	XPO1	7514	PAR-CLIP, HITS-CLIP	tarbase	Peripheral blood
hsa-mir-19a-3p	MIMAT0000073	XPO1	7514	PAR-CLIP, HITS-CLIP	tarbase	Peripheral blood
hsa-mir-223-3p	MIMAT0000280	XPO1	7514	PAR-CLIP	tarbase	Peripheral blood
hsa-mir-18a-5p	MIMAT0000072	KAT6A	7994	PAR-CLIP	tarbase	Peripheral blood
hsa-mir-19a-3p	MIMAT0000073	GRHL2	79977	HITS-CLIP	tarbase	Peripheral blood
hsa-mir-19a-3p	MIMAT0000073	TNPO1	3842	HITS-CLIP	tarbase	Peripheral blood
hsa-mir-18a-5p	MIMAT0000072	PDS5B	23047	HITS-CLIP, PAR-CLIP	tarbase	Peripheral blood
hsa-mir-19a-3p	MIMAT0000073	CYLD	1540	PAR-CLIP	tarbase	Peripheral blood
hsa-mir-19a-3p	MIMAT0000073	ZNF324	25799	PAR-CLIP	tarbase	Peripheral blood
hsa-mir-18a-5p	MIMAT0000072	ZNF264	9422	PAR-CLIP, Chimeric fragments	tarbase	Peripheral blood
hsa-mir-19a-3p	MIMAT0000073	ZNF264	9422	PAR-CLIP	tarbase	Peripheral blood
hsa-mir-18a-5p	MIMAT0000072	STARD7	56910	PAR-CLIP	tarbase	Peripheral blood
hsa-mir-19a-3p	MIMAT0000073	REST	5978	PAR-CLIP	tarbase	Peripheral blood
hsa-mir-18a-5p	MIMAT0000072	SSH1	54434	HITS-CLIP	tarbase	Peripheral blood
hsa-mir-18a-5p	MIMAT0000072	APLP2	334	PAR-CLIP, HITS-CLIP	tarbase	Peripheral blood
hsa-mir-18a-5p	MIMAT0000072	TXLNA	200081	PAR-CLIP	tarbase	Peripheral blood
hsa-mir-19a-3p	MIMAT0000073	TXLNA	200081	PAR-CLIP	tarbase	Peripheral blood
hsa-mir-19a-3p	MIMAT0000073	NCOA1	8648	HITS-CLIP	tarbase	Peripheral blood
hsa-mir-19a-3p	MIMAT0000073	RAB10	10890	HITS-CLIP	tarbase	Peripheral blood
hsa-mir-19a-3p	MIMAT0000073	MAPRE3	22924	PAR-CLIP	tarbase	Peripheral blood
hsa-mir-19a-3p	MIMAT0000073	ATRX	546	HITS-CLIP	tarbase	Peripheral blood
hsa-mir-19a-3p	MIMAT0000073	SLC25A24	29957	HITS-CLIP	tarbase	Peripheral blood
hsa-mir-19a-3p	MIMAT0000073	ABCB1	5243	HITS-CLIP	tarbase	Peripheral blood
hsa-mir-18a-5p	MIMAT0000072	CTTN	2017	PAR-CLIP	tarbase	Peripheral blood
hsa-mir-19a-3p	MIMAT0000073	DNAJA1	3301	HITS-CLIP	tarbase	Peripheral blood
hsa-mir-19a-3p	MIMAT0000073	NFX1	4799	HITS-CLIP	tarbase	Peripheral blood
hsa-mir-19a-3p	MIMAT0000073	EIF2AK1	27102	PAR-CLIP	tarbase	Peripheral blood
hsa-mir-18a-5p	MIMAT0000072	EPDR1	54749	HITS-CLIP	tarbase	Peripheral blood
hsa-mir-19a-3p	MIMAT0000073	EPDR1	54749	PAR-CLIP	tarbase	Peripheral blood
hsa-mir-18a-5p	MIMAT0000072	TMED2	10959	HITS-CLIP, PAR-CLIP	tarbase	Peripheral blood
hsa-mir-19a-3p	MIMAT0000073	TMED2	10959	HITS-CLIP, CLEAR-CLIP	tarbase	Peripheral blood
hsa-mir-18a-5p	MIMAT0000072	HUWE1	10075	HITS-CLIP	tarbase	Peripheral blood
hsa-mir-19a-3p	MIMAT0000073	HUWE1	10075	HITS-CLIP, CLEAR-CLIP	tarbase	Peripheral blood
hsa-mir-19a-3p	MIMAT0000073	NLK	51701	HITS-CLIP	tarbase	Peripheral blood
hsa-mir-18a-5p	MIMAT0000072	ATXN7L3	56970	PAR-CLIP, HITS-CLIP	tarbase	Peripheral blood
hsa-mir-223-3p	MIMAT0000280	MMP2	4313	Western Blot	tarbase	Peripheral blood
hsa-mir-18a-5p	MIMAT0000072	ADD1	118	HITS-CLIP	tarbase	Peripheral blood
hsa-mir-18a-5p	MIMAT0000072	KLHL42	57542	Chimeric fragments	tarbase	Peripheral blood
hsa-mir-19a-3p	MIMAT0000073	PTPN4	5775	PAR-CLIP	tarbase	Peripheral blood
hsa-mir-19a-3p	MIMAT0000073	PPP1R13B	23368	HITS-CLIP	tarbase	Peripheral blood
hsa-mir-19a-3p	MIMAT0000073	DYNLL1	8655	HITS-CLIP	tarbase	Peripheral blood
hsa-mir-19a-3p	MIMAT0000073	RBBP9	10741	Chimeric fragments	tarbase	Peripheral blood
hsa-mir-19a-3p	MIMAT0000073	ANAPC5	51433	HITS-CLIP	tarbase	Peripheral blood
hsa-mir-18a-5p	MIMAT0000072	KCNH4	23415	HITS-CLIP	tarbase	Peripheral blood
hsa-mir-19a-3p	MIMAT0000073	ZBTB25	7597	PAR-CLIP	tarbase	Peripheral blood
hsa-mir-18a-5p	MIMAT0000072	RCOR1	23186	PAR-CLIP	tarbase	Peripheral blood
hsa-mir-223-3p	MIMAT0000280	RGS1	5996	PAR-CLIP	tarbase	Peripheral blood
hsa-mir-19a-3p	MIMAT0000073	YPEL3	83719	HITS-CLIP	tarbase	Peripheral blood
hsa-mir-19a-3p	MIMAT0000073	NDUFB2	4708	HITS-CLIP, PAR-CLIP	tarbase	Peripheral blood
hsa-mir-18a-5p	MIMAT0000072	PDPR	55066	HITS-CLIP	tarbase	Peripheral blood
hsa-mir-18a-5p	MIMAT0000072	TNRC6A	27327	HITS-CLIP	tarbase	Peripheral blood
hsa-mir-18a-5p	MIMAT0000072	PLEKHG2	64857	HITS-CLIP	tarbase	Peripheral blood
hsa-mir-19a-3p	MIMAT0000073	PITPNM2	57605	HITS-CLIP	tarbase	Peripheral blood
hsa-mir-223-3p	MIMAT0000280	WDR7	23335	PAR-CLIP	tarbase	Peripheral blood
hsa-mir-19a-3p	MIMAT0000073	ITGA6	3655	HITS-CLIP	tarbase	Peripheral blood
hsa-mir-18a-5p	MIMAT0000072	CDV3	55573	Chimeric fragments	tarbase	Peripheral blood
hsa-mir-18a-5p	MIMAT0000072	SCFD1	23256	PAR-CLIP	tarbase	Peripheral blood
hsa-mir-19a-3p	MIMAT0000073	G2E3	55632	HITS-CLIP	tarbase	Peripheral blood
hsa-mir-19a-3p	MIMAT0000073	HECTD1	25831	HITS-CLIP	tarbase	Peripheral blood
hsa-mir-19a-3p	MIMAT0000073	HNRNPC	3183	PAR-CLIP	tarbase	Peripheral blood
hsa-mir-18a-5p	MIMAT0000072	SUPT16H	11198	HITS-CLIP, Chimeric fragments	tarbase	Peripheral blood
hsa-mir-19a-3p	MIMAT0000073	TRPM7	54822	HITS-CLIP	tarbase	Peripheral blood
hsa-mir-18a-5p	MIMAT0000072	NUP50	10762	PAR-CLIP	tarbase	Peripheral blood
hsa-mir-19a-3p	MIMAT0000073	NUP50	10762	HITS-CLIP	tarbase	Peripheral blood
hsa-mir-18a-5p	MIMAT0000072	SEC22C	9117	PAR-CLIP	tarbase	Peripheral blood
hsa-mir-19a-3p	MIMAT0000073	SUCO	51430	HITS-CLIP	tarbase	Peripheral blood
hsa-mir-18a-5p	MIMAT0000072	MAP3K1	4214	PAR-CLIP	tarbase	Peripheral blood
hsa-mir-19a-3p	MIMAT0000073	NUP188	23511	HITS-CLIP	tarbase	Peripheral blood
hsa-mir-19a-3p	MIMAT0000073	SH2D3C	10044	PAR-CLIP	tarbase	Peripheral blood
hsa-mir-18a-5p	MIMAT0000072	IKZF5	64376	HITS-CLIP	tarbase	Peripheral blood
hsa-mir-18a-5p	MIMAT0000072	HIVEP1	3096	PAR-CLIP	tarbase	Peripheral blood
hsa-mir-18a-5p	MIMAT0000072	BRPF3	27154	HITS-CLIP	tarbase	Peripheral blood
hsa-mir-18a-5p	MIMAT0000072	RAB18	22931	PAR-CLIP	tarbase	Peripheral blood
hsa-mir-18a-5p	MIMAT0000072	MAGEB2	4113	PAR-CLIP	tarbase	Peripheral blood
hsa-mir-19a-3p	MIMAT0000073	TECR	9524	Chimeric fragments	tarbase	Peripheral blood
hsa-mir-19a-3p	MIMAT0000073	SF3A1	10291	PAR-CLIP	tarbase	Peripheral blood
hsa-mir-18a-5p	MIMAT0000072	PES1	23481	PAR-CLIP	tarbase	Peripheral blood
hsa-mir-19a-3p	MIMAT0000073	SEZ6L	23544	HITS-CLIP	tarbase	Peripheral blood
hsa-mir-18a-5p	MIMAT0000072	TRIOBP	11078	PAR-CLIP, Chimeric fragments	tarbase	Peripheral blood
hsa-mir-223-3p	MIMAT0000280	KDELR3	11015	PAR-CLIP	tarbase	Peripheral blood
hsa-mir-19a-3p	MIMAT0000073	DDX17	10521	HITS-CLIP	tarbase	Peripheral blood
hsa-mir-19a-3p	MIMAT0000073	TOMM22	56993	PAR-CLIP	tarbase	Peripheral blood
hsa-mir-19a-3p	MIMAT0000073	AP1B1	162	PAR-CLIP	tarbase	Peripheral blood
hsa-mir-19a-3p	MIMAT0000073	MYH9	4627	HITS-CLIP	tarbase	Peripheral blood
hsa-mir-19a-3p	MIMAT0000073	KIAA0930	23313	PAR-CLIP	tarbase	Peripheral blood
hsa-mir-19a-3p	MIMAT0000073	CSF2RB	1439	PAR-CLIP	tarbase	Peripheral blood
hsa-mir-19a-3p	MIMAT0000073	IL2RB	3560	PAR-CLIP, HITS-CLIP	tarbase	Peripheral blood
hsa-mir-18a-5p	MIMAT0000072	CERK	64781	HITS-CLIP, Chimeric fragments	tarbase	Peripheral blood
hsa-mir-19a-3p	MIMAT0000073	BRD1	23774	HITS-CLIP	tarbase	Peripheral blood
hsa-mir-18a-5p	MIMAT0000072	RBM23	55147	PAR-CLIP	tarbase	Peripheral blood
hsa-mir-18a-5p	MIMAT0000072	PRMT5	10419	PAR-CLIP	tarbase	Peripheral blood
hsa-mir-19a-3p	MIMAT0000073	DDHD1	80821	HITS-CLIP	tarbase	Peripheral blood
hsa-mir-19a-3p	MIMAT0000073	DAAM1	23002	HITS-CLIP	tarbase	Peripheral blood
hsa-mir-19a-3p	MIMAT0000073	PPM1A	5494	PAR-CLIP, Chimeric fragments	tarbase	Peripheral blood
hsa-mir-19a-3p	MIMAT0000073	SIX4	51804	HITS-CLIP	tarbase	Peripheral blood
hsa-mir-19a-3p	MIMAT0000073	HIF1A	3091	PAR-CLIP	tarbase	Peripheral blood
hsa-mir-18a-5p	MIMAT0000072	ZC3H14	79882	PAR-CLIP	tarbase	Peripheral blood
hsa-mir-18a-5p	MIMAT0000072	YY1	7528	HITS-CLIP	tarbase	Peripheral blood
hsa-mir-18a-5p	MIMAT0000072	APEX1	328	PAR-CLIP, Chimeric fragments	tarbase	Peripheral blood
hsa-mir-18a-5p	MIMAT0000072	ARHGAP5	394	PAR-CLIP	tarbase	Peripheral blood
hsa-mir-19a-3p	MIMAT0000073	ARHGAP5	394	HITS-CLIP	tarbase	Peripheral blood
hsa-mir-19a-3p	MIMAT0000073	SRP54	6729	PAR-CLIP	tarbase	Peripheral blood
hsa-mir-19a-3p	MIMAT0000073	PSMA6	5687	HITS-CLIP	tarbase	Peripheral blood
hsa-mir-18a-5p	MIMAT0000072	NFKBIA	4792	Chimeric fragments	tarbase	Peripheral blood
hsa-mir-18a-5p	MIMAT0000072	SEC23A	10484	PAR-CLIP	tarbase	Peripheral blood
hsa-mir-223-3p	MIMAT0000280	MMP9	4318	Western Blot	tarbase	Peripheral blood
hsa-mir-18a-5p	MIMAT0000072	GINS1	9837	HITS-CLIP, PAR-CLIP	tarbase	Peripheral blood
hsa-mir-18a-5p	MIMAT0000072	ADNP	23394	PAR-CLIP	tarbase	Peripheral blood
hsa-mir-19a-3p	MIMAT0000073	ADNP	23394	PAR-CLIP	tarbase	Peripheral blood
hsa-mir-19a-3p	MIMAT0000073	PFDN4	5203	HITS-CLIP	tarbase	Peripheral blood
hsa-mir-19a-3p	MIMAT0000073	GMEB2	26205	HITS-CLIP, PAR-CLIP	tarbase	Peripheral blood
hsa-mir-19a-3p	MIMAT0000073	RNF24	11237	HITS-CLIP	tarbase	Peripheral blood
hsa-mir-18a-5p	MIMAT0000072	CSNK2A1	1457	PAR-CLIP	tarbase	Peripheral blood
hsa-mir-18a-5p	MIMAT0000072	HM13	81502	PAR-CLIP	tarbase	Peripheral blood
hsa-mir-19a-3p	MIMAT0000073	HM13	81502	PAR-CLIP	tarbase	Peripheral blood
hsa-mir-19a-3p	MIMAT0000073	SNPH	9751	HITS-CLIP	tarbase	Peripheral blood
hsa-mir-18a-5p	MIMAT0000072	SEC23B	10483	PAR-CLIP	tarbase	Peripheral blood
hsa-mir-18a-5p	MIMAT0000072	MYL9	10398	HITS-CLIP	tarbase	Peripheral blood
hsa-mir-18a-5p	MIMAT0000072	POFUT1	23509	HITS-CLIP	tarbase	Peripheral blood
hsa-mir-19a-3p	MIMAT0000073	SAMHD1	25939	PAR-CLIP	tarbase	Peripheral blood
hsa-mir-18a-5p	MIMAT0000072	E2F1	1869	PAR-CLIP	tarbase	Peripheral blood
hsa-mir-19a-3p	MIMAT0000073	CHMP4B	128866	PAR-CLIP	tarbase	Peripheral blood
hsa-mir-19a-3p	MIMAT0000073	ZNF516	9658	HITS-CLIP	tarbase	Peripheral blood
hsa-mir-19a-3p	MIMAT0000073	USP14	9097	PAR-CLIP	tarbase	Peripheral blood
hsa-mir-19a-3p	MIMAT0000073	VAPA	9218	PAR-CLIP, HITS-CLIP	tarbase	Peripheral blood
hsa-mir-19a-3p	MIMAT0000073	SMCHD1	23347	PAR-CLIP	tarbase	Peripheral blood
hsa-mir-19a-3p	MIMAT0000073	CEP76	79959	HITS-CLIP	tarbase	Peripheral blood
hsa-mir-19a-3p	MIMAT0000073	RNMT	8731	PAR-CLIP, HITS-CLIP	tarbase	Peripheral blood
hsa-mir-18a-5p	MIMAT0000072	SMAD7	4092	PAR-CLIP	tarbase	Peripheral blood
hsa-mir-19a-3p	MIMAT0000073	RNF125	54941	PAR-CLIP	tarbase	Peripheral blood
hsa-mir-18a-5p	MIMAT0000072	POLI	11201	PAR-CLIP	tarbase	Peripheral blood
hsa-mir-18a-5p	MIMAT0000072	CSTF2	1478	HITS-CLIP	tarbase	Peripheral blood
hsa-mir-19a-3p	MIMAT0000073	STS	412	HITS-CLIP	tarbase	Peripheral blood
hsa-mir-19a-3p	MIMAT0000073	MID1	4281	PAR-CLIP	tarbase	Peripheral blood
hsa-mir-18a-5p	MIMAT0000072	STAG2	10735	Chimeric fragments	tarbase	Peripheral blood
hsa-mir-19a-3p	MIMAT0000073	SMARCA1	6594	CLEAR-CLIP	tarbase	Peripheral blood
hsa-mir-19a-3p	MIMAT0000073	FMR1	2332	HITS-CLIP, PAR-CLIP	tarbase	Peripheral blood
hsa-mir-18a-5p	MIMAT0000072	RBM3	5935	PAR-CLIP	tarbase	Peripheral blood
hsa-mir-19a-3p	MIMAT0000073	NALCN	259232	HITS-CLIP	tarbase	Peripheral blood
hsa-mir-19a-3p	MIMAT0000073	NDFIP2	54602	PAR-CLIP	tarbase	Peripheral blood
hsa-mir-18a-5p	MIMAT0000072	FNDC3A	22862	PAR-CLIP	tarbase	Peripheral blood
hsa-mir-19a-3p	MIMAT0000073	STK24	8428	PAR-CLIP	tarbase	Peripheral blood
hsa-mir-19a-3p	MIMAT0000073	ARHGEF7	8874	HITS-CLIP	tarbase	Peripheral blood
hsa-mir-18a-5p	MIMAT0000072	KPNA3	3839	HITS-CLIP	tarbase	Peripheral blood
hsa-mir-19a-3p	MIMAT0000073	FLT1	2321	HITS-CLIP	tarbase	Peripheral blood
hsa-mir-19a-3p	MIMAT0000073	TSC22D1	8848	HITS-CLIP	tarbase	Peripheral blood
hsa-mir-19a-3p	MIMAT0000073	MGRN1	23295	PAR-CLIP	tarbase	Peripheral blood
hsa-mir-18a-5p	MIMAT0000072	ZNF629	23361	PAR-CLIP	tarbase	Peripheral blood
hsa-mir-19a-3p	MIMAT0000073	NUTF2	10204	HITS-CLIP	tarbase	Peripheral blood
hsa-mir-18a-5p	MIMAT0000072	NUP93	9688	PAR-CLIP	tarbase	Peripheral blood
hsa-mir-19a-3p	MIMAT0000073	CTCF	10664	PAR-CLIP, Chimeric fragments	tarbase	Peripheral blood
hsa-mir-19a-3p	MIMAT0000073	ACD	65057	HITS-CLIP	tarbase	Peripheral blood
hsa-mir-19a-3p	MIMAT0000073	ESRP2	80004	HITS-CLIP	tarbase	Peripheral blood
hsa-mir-19a-3p	MIMAT0000073	FA2H	79152	HITS-CLIP	tarbase	Peripheral blood
hsa-mir-19a-3p	MIMAT0000073	CMC2	56942	PAR-CLIP	tarbase	Peripheral blood
hsa-mir-19a-3p	MIMAT0000073	MLYCD	23417	HITS-CLIP	tarbase	Peripheral blood
hsa-mir-19a-3p	MIMAT0000073	NME4	4833	HITS-CLIP	tarbase	Peripheral blood
hsa-mir-18a-5p	MIMAT0000072	CAPN15	6650	HITS-CLIP	tarbase	Peripheral blood
hsa-mir-18a-5p	MIMAT0000072	GSPT1	2935	HITS-CLIP, PAR-CLIP	tarbase	Peripheral blood
hsa-mir-19a-3p	MIMAT0000073	GSPT1	2935	PAR-CLIP, HITS-CLIP	tarbase	Peripheral blood
hsa-mir-19a-3p	MIMAT0000073	UBFD1	56061	HITS-CLIP	tarbase	Peripheral blood
hsa-mir-19a-3p	MIMAT0000073	BFAR	51283	PAR-CLIP	tarbase	Peripheral blood
hsa-mir-19a-3p	MIMAT0000073	SALL1	6299	HITS-CLIP	tarbase	Peripheral blood
hsa-mir-19a-3p	MIMAT0000073	MAZ	4150	HITS-CLIP	tarbase	Peripheral blood
hsa-mir-19a-3p	MIMAT0000073	SLC30A4	7782	PAR-CLIP	tarbase	Peripheral blood
hsa-mir-18a-5p	MIMAT0000072	BLOC1S6	26258	Chimeric fragments	tarbase	Peripheral blood
hsa-mir-19a-3p	MIMAT0000073	MYEF2	50804	HITS-CLIP	tarbase	Peripheral blood
hsa-mir-19a-3p	MIMAT0000073	CSPP1	79848	HITS-CLIP	tarbase	Peripheral blood
hsa-mir-19a-3p	MIMAT0000073	IMPAD1	54928	HITS-CLIP	tarbase	Peripheral blood
hsa-mir-19a-3p	MIMAT0000073	UBE2W	55284	HITS-CLIP	tarbase	Peripheral blood
hsa-mir-19a-3p	MIMAT0000073	NIPAL2	79815	HITS-CLIP	tarbase	Peripheral blood
hsa-mir-19a-3p	MIMAT0000073	RAB2A	5862	HITS-CLIP	tarbase	Peripheral blood
hsa-mir-18a-5p	MIMAT0000072	ESRP1	54845	PAR-CLIP	tarbase	Peripheral blood
hsa-mir-19a-3p	MIMAT0000073	ESRP1	54845	HITS-CLIP	tarbase	Peripheral blood
hsa-mir-18a-5p	MIMAT0000072	TRPS1	7227	PAR-CLIP	tarbase	Peripheral blood
hsa-mir-19a-3p	MIMAT0000073	TRPS1	7227	HITS-CLIP	tarbase	Peripheral blood
hsa-mir-19a-3p	MIMAT0000073	NCALD	83988	HITS-CLIP	tarbase	Peripheral blood
hsa-mir-18a-5p	MIMAT0000072	ERI1	90459	HITS-CLIP, PAR-CLIP	tarbase	Peripheral blood
hsa-mir-18a-5p	MIMAT0000072	SLC39A14	23516	PAR-CLIP	tarbase	Peripheral blood
hsa-mir-18a-5p	MIMAT0000072	HNRNPL	3191	PAR-CLIP	tarbase	Peripheral blood
hsa-mir-19a-3p	MIMAT0000073	ARHGEF18	23370	PAR-CLIP	tarbase	Peripheral blood
hsa-mir-18a-5p	MIMAT0000072	PLEKHJ1	55111	HITS-CLIP	tarbase	Peripheral blood
hsa-mir-18a-5p	MIMAT0000072	DMPK	1760	HITS-CLIP	tarbase	Peripheral blood
hsa-mir-19a-3p	MIMAT0000073	SYDE1	85360	HITS-CLIP	tarbase	Peripheral blood
hsa-mir-18a-5p	MIMAT0000072	URI1	8725	HITS-CLIP	tarbase	Peripheral blood
hsa-mir-19a-3p	MIMAT0000073	FBL	2091	PAR-CLIP	tarbase	Peripheral blood
hsa-mir-18a-5p	MIMAT0000072	FBL	2091	Chimeric fragments	tarbase	Peripheral blood
hsa-mir-19a-3p	MIMAT0000073	AKT2	208	Chimeric fragments	tarbase	Peripheral blood
hsa-mir-18a-5p	MIMAT0000072	CLIP3	25999	PAR-CLIP	tarbase	Peripheral blood
hsa-mir-18a-5p	MIMAT0000072	BABAM1	29086	PAR-CLIP	tarbase	Peripheral blood
hsa-mir-19a-3p	MIMAT0000073	KDELR1	10945	HITS-CLIP	tarbase	Peripheral blood
hsa-mir-18a-5p	MIMAT0000072	TMEM205	374882	HITS-CLIP	tarbase	Peripheral blood
hsa-mir-18a-5p	MIMAT0000072	TNPO2	30000	PAR-CLIP	tarbase	Peripheral blood
hsa-mir-19a-3p	MIMAT0000073	SCN1B	6324	HITS-CLIP	tarbase	Peripheral blood
hsa-mir-18a-5p	MIMAT0000072	ZNF85	7639	PAR-CLIP	tarbase	Peripheral blood
hsa-mir-19a-3p	MIMAT0000073	CADM4	199731	PAR-CLIP	tarbase	Peripheral blood
hsa-mir-19a-3p	MIMAT0000073	PON2	5445	HITS-CLIP	tarbase	Peripheral blood
hsa-mir-19a-3p	MIMAT0000073	ITGB8	3696	PAR-CLIP, HITS-CLIP	tarbase	Peripheral blood
hsa-mir-18a-5p	MIMAT0000072	MTPN	136319	PAR-CLIP	tarbase	Peripheral blood
hsa-mir-19a-3p	MIMAT0000073	MTPN	136319	HITS-CLIP	tarbase	Peripheral blood
hsa-mir-18a-5p	MIMAT0000072	MPP6	51678	PAR-CLIP	tarbase	Peripheral blood
hsa-mir-18a-5p	MIMAT0000072	ZC3HAV1	56829	PAR-CLIP	tarbase	Peripheral blood
hsa-mir-19a-3p	MIMAT0000073	ZC3HAV1	56829	PAR-CLIP	tarbase	Peripheral blood
hsa-mir-19a-3p	MIMAT0000073	CAV1	857	PAR-CLIP	tarbase	Peripheral blood
hsa-mir-19a-3p	MIMAT0000073	TSPAN12	23554	PAR-CLIP	tarbase	Peripheral blood
hsa-mir-18a-5p	MIMAT0000072	TAX1BP1	8887	HITS-CLIP	tarbase	Peripheral blood
hsa-mir-18a-5p	MIMAT0000072	CASP2	835	PAR-CLIP	tarbase	Peripheral blood
hsa-mir-19a-3p	MIMAT0000073	ZKSCAN1	7586	HITS-CLIP	tarbase	Peripheral blood
hsa-mir-18a-5p	MIMAT0000072	WASL	8976	PAR-CLIP	tarbase	Peripheral blood
hsa-mir-19a-3p	MIMAT0000073	EZH2	2146	HITS-CLIP	tarbase	Peripheral blood
hsa-mir-18a-5p	MIMAT0000072	AHR	196	HITS-CLIP	tarbase	Peripheral blood
hsa-mir-19a-3p	MIMAT0000073	AHR	196	Chimeric fragments	tarbase	Peripheral blood
hsa-mir-18a-5p	MIMAT0000072	TMEM248	55069	PAR-CLIP	tarbase	Peripheral blood
hsa-mir-19a-3p	MIMAT0000073	TMEM248	55069	PAR-CLIP	tarbase	Peripheral blood
hsa-mir-18a-5p	MIMAT0000072	LIMK1	3984	HITS-CLIP	tarbase	Peripheral blood
hsa-mir-19a-3p	MIMAT0000073	TMEM245	23731	PAR-CLIP	tarbase	Peripheral blood
hsa-mir-19a-3p	MIMAT0000073	TBC1D13	54662	PAR-CLIP	tarbase	Peripheral blood
hsa-mir-19a-3p	MIMAT0000073	ELAVL2	1993	HITS-CLIP	tarbase	Peripheral blood
hsa-mir-18a-5p	MIMAT0000072	UBE2R2	54926	PAR-CLIP	tarbase	Peripheral blood
hsa-mir-18a-5p	MIMAT0000072	ATRNL1	26033	PAR-CLIP	tarbase	Peripheral blood
hsa-mir-18a-5p	MIMAT0000072	ERLIN1	10613	PAR-CLIP	tarbase	Peripheral blood
hsa-mir-19a-3p	MIMAT0000073	ERLIN1	10613	PAR-CLIP	tarbase	Peripheral blood
hsa-mir-18a-5p	MIMAT0000072	MAPK8	5599	HITS-CLIP	tarbase	Peripheral blood
hsa-mir-19a-3p	MIMAT0000073	MAPK8	5599	PAR-CLIP, HITS-CLIP	tarbase	Peripheral blood
hsa-mir-19a-3p	MIMAT0000073	PLEKHA1	59338	Chimeric fragments	tarbase	Peripheral blood
hsa-mir-18a-5p	MIMAT0000072	TNKS2	80351	HITS-CLIP	tarbase	Peripheral blood
hsa-mir-223-3p	MIMAT0000280	GBF1	8729	PAR-CLIP	tarbase	Peripheral blood
hsa-mir-18a-5p	MIMAT0000072	LARP4B	23185	PAR-CLIP	tarbase	Peripheral blood
hsa-mir-19a-3p	MIMAT0000073	MTPAP	55149	HITS-CLIP	tarbase	Peripheral blood
hsa-mir-18a-5p	MIMAT0000072	MTPAP	55149	Chimeric fragments	tarbase	Peripheral blood
hsa-mir-19a-3p	MIMAT0000073	DKK1	22943	HITS-CLIP	tarbase	Peripheral blood
hsa-mir-19a-3p	MIMAT0000073	CCDC6	8030	HITS-CLIP	tarbase	Peripheral blood
hsa-mir-18a-5p	MIMAT0000072	PPIF	10105	HITS-CLIP	tarbase	Peripheral blood
hsa-mir-18a-5p	MIMAT0000072	NUFIP2	57532	PAR-CLIP, HITS-CLIP	tarbase	Peripheral blood
hsa-mir-18a-5p	MIMAT0000072	UBTF	7343	HITS-CLIP, PAR-CLIP	tarbase	Peripheral blood
hsa-mir-19a-3p	MIMAT0000073	WNT3	7473	PAR-CLIP	tarbase	Peripheral blood
hsa-mir-18a-5p	MIMAT0000072	RAD51C	5889	PAR-CLIP	tarbase	Peripheral blood
hsa-mir-18a-5p	MIMAT0000072	MTMR4	9110	HITS-CLIP	tarbase	Peripheral blood
hsa-mir-19a-3p	MIMAT0000073	MTMR4	9110	HITS-CLIP	tarbase	Peripheral blood
hsa-mir-18a-5p	MIMAT0000072	KPNB1	3837	HITS-CLIP, Chimeric fragments	tarbase	Peripheral blood
hsa-mir-19a-3p	MIMAT0000073	INTS2	57508	HITS-CLIP	tarbase	Peripheral blood
hsa-mir-19a-3p	MIMAT0000073	MED13	9969	PAR-CLIP, HITS-CLIP	tarbase	Peripheral blood
hsa-mir-19a-3p	MIMAT0000073	RAI1	10743	HITS-CLIP	tarbase	Peripheral blood
hsa-mir-18a-5p	MIMAT0000072	CPD	1362	PAR-CLIP, Chimeric fragments	tarbase	Peripheral blood
hsa-mir-19a-3p	MIMAT0000073	CPD	1362	HITS-CLIP	tarbase	Peripheral blood
hsa-mir-19a-3p	MIMAT0000073	CCDC47	57003	PAR-CLIP, HITS-CLIP	tarbase	Peripheral blood
hsa-mir-19a-3p	MIMAT0000073	SMARCD2	6603	HITS-CLIP, PAR-CLIP	tarbase	Peripheral blood
hsa-mir-19a-3p	MIMAT0000073	DDX5	1655	HITS-CLIP, PAR-CLIP	tarbase	Peripheral blood
hsa-mir-19a-3p	MIMAT0000073	MLX	6945	Chimeric fragments	tarbase	Peripheral blood
hsa-mir-18a-5p	MIMAT0000072	LRRC59	55379	PAR-CLIP	tarbase	Peripheral blood
hsa-mir-18a-5p	MIMAT0000072	HDAC5	10014	PAR-CLIP	tarbase	Peripheral blood
hsa-mir-19a-3p	MIMAT0000073	HDAC5	10014	HITS-CLIP	tarbase	Peripheral blood
hsa-mir-18a-5p	MIMAT0000072	DUSP3	1845	PAR-CLIP	tarbase	Peripheral blood
hsa-mir-18a-5p	MIMAT0000072	EFTUD2	9343	HITS-CLIP	tarbase	Peripheral blood
hsa-mir-19a-3p	MIMAT0000073	HLF	3131	HITS-CLIP	tarbase	Peripheral blood
hsa-mir-18a-5p	MIMAT0000072	SLC16A6	9120	HITS-CLIP	tarbase	Peripheral blood
hsa-mir-19a-3p	MIMAT0000073	YWHAE	7531	HITS-CLIP	tarbase	Peripheral blood
hsa-mir-19a-3p	MIMAT0000073	WSB1	26118	HITS-CLIP	tarbase	Peripheral blood
hsa-mir-18a-5p	MIMAT0000072	TMEM97	27346	PAR-CLIP	tarbase	Peripheral blood
hsa-mir-18a-5p	MIMAT0000072	PHF12	57649	PAR-CLIP	tarbase	Peripheral blood
hsa-mir-19a-3p	MIMAT0000073	PHF12	57649	PAR-CLIP	tarbase	Peripheral blood
hsa-mir-19a-3p	MIMAT0000073	GABRA4	2557	HITS-CLIP	tarbase	Peripheral blood
hsa-mir-19a-3p	MIMAT0000073	DCUN1D4	23142	PAR-CLIP	tarbase	Peripheral blood
hsa-mir-18a-5p	MIMAT0000072	UBE2D3	7323	PAR-CLIP	tarbase	Peripheral blood
hsa-mir-19a-3p	MIMAT0000073	MAPK10	5602	HITS-CLIP	tarbase	Peripheral blood
hsa-mir-19a-3p	MIMAT0000073	ELF2	1998	HITS-CLIP	tarbase	Peripheral blood
hsa-mir-18a-5p	MIMAT0000072	TBC1D9	23158	HITS-CLIP	tarbase	Peripheral blood
hsa-mir-18a-5p	MIMAT0000072	GRPEL1	80273	PAR-CLIP	tarbase	Peripheral blood
hsa-mir-19a-3p	MIMAT0000073	TRIM2	23321	HITS-CLIP	tarbase	Peripheral blood
hsa-mir-19a-3p	MIMAT0000073	KLF3	51274	HITS-CLIP	tarbase	Peripheral blood
hsa-mir-18a-5p	MIMAT0000072	HSPA8	3312	PAR-CLIP	tarbase	Peripheral blood
hsa-mir-18a-5p	MIMAT0000072	PPP6R3	55291	HITS-CLIP	tarbase	Peripheral blood
hsa-mir-19a-3p	MIMAT0000073	PPP6R3	55291	HITS-CLIP	tarbase	Peripheral blood
hsa-mir-19a-3p	MIMAT0000073	EIF4G2	1982	HITS-CLIP, PAR-CLIP	tarbase	Peripheral blood
hsa-mir-19a-3p	MIMAT0000073	GALNT18	374378	Chimeric fragments	tarbase	Peripheral blood
hsa-mir-18a-5p	MIMAT0000072	BIRC2	329	PAR-CLIP	tarbase	Peripheral blood
hsa-mir-19a-3p	MIMAT0000073	UBE4A	9354	PAR-CLIP, HITS-CLIP	tarbase	Peripheral blood
hsa-mir-18a-5p	MIMAT0000072	DDX6	1656	HITS-CLIP	tarbase	Peripheral blood
hsa-mir-223-3p	MIMAT0000280	FBXO3	26273	PAR-CLIP	tarbase	Peripheral blood
hsa-mir-19a-3p	MIMAT0000073	SLC1A2	6506	HITS-CLIP	tarbase	Peripheral blood
hsa-mir-19a-3p	MIMAT0000073	AMBRA1	55626	PAR-CLIP	tarbase	Peripheral blood
hsa-mir-18a-5p	MIMAT0000072	C11orf58	10944	PAR-CLIP	tarbase	Peripheral blood
hsa-mir-19a-3p	MIMAT0000073	RPS13	6207	HITS-CLIP	tarbase	Peripheral blood
hsa-mir-19a-3p	MIMAT0000073	GTF2H1	2965	HITS-CLIP	tarbase	Peripheral blood
hsa-mir-19a-3p	MIMAT0000073	PTGES3	10728	HITS-CLIP, PAR-CLIP	tarbase	Peripheral blood
hsa-mir-18a-5p	MIMAT0000072	BCL7A	605	PAR-CLIP	tarbase	Peripheral blood
hsa-mir-19a-3p	MIMAT0000073	VPS29	51699	HITS-CLIP	tarbase	Peripheral blood
hsa-mir-18a-5p	MIMAT0000072	VPS29	51699	Chimeric fragments	tarbase	Peripheral blood
hsa-mir-18a-5p	MIMAT0000072	CDKN1B	1027	PAR-CLIP	tarbase	Peripheral blood
hsa-mir-19a-3p	MIMAT0000073	CDKN1B	1027	HITS-CLIP	tarbase	Peripheral blood
hsa-mir-19a-3p	MIMAT0000073	NAA25	80018	PAR-CLIP, Chimeric fragments	tarbase	Peripheral blood
hsa-mir-19a-3p	MIMAT0000073	SLC38A1	81539	HITS-CLIP	tarbase	Peripheral blood
hsa-mir-19a-3p	MIMAT0000073	CAND1	55832	HITS-CLIP	tarbase	Peripheral blood
hsa-mir-18a-5p	MIMAT0000072	NUP107	57122	PAR-CLIP	tarbase	Peripheral blood
hsa-mir-19a-3p	MIMAT0000073	TIMELESS	8914	HITS-CLIP	tarbase	Peripheral blood
hsa-mir-18a-5p	MIMAT0000072	GAPDH	2597	HITS-CLIP, PAR-CLIP	tarbase	Peripheral blood
hsa-mir-18a-5p	MIMAT0000072	HCFC2	29915	PAR-CLIP	tarbase	Peripheral blood
hsa-mir-19a-3p	MIMAT0000073	HCFC2	29915	PAR-CLIP, HITS-CLIP	tarbase	Peripheral blood
hsa-mir-18a-5p	MIMAT0000072	C2CD5	9847	PAR-CLIP	tarbase	Peripheral blood
hsa-mir-19a-3p	MIMAT0000073	COX6A1	1337	PAR-CLIP	tarbase	Peripheral blood
hsa-mir-18a-5p	MIMAT0000072	COL12A1	1303	HITS-CLIP	tarbase	Peripheral blood
hsa-mir-19a-3p	MIMAT0000073	DSE	29940	HITS-CLIP	tarbase	Peripheral blood
hsa-mir-19a-3p	MIMAT0000073	GCNT2	2651	HITS-CLIP	tarbase	Peripheral blood
hsa-mir-18a-5p	MIMAT0000072	MCM9	254394	PAR-CLIP	tarbase	Peripheral blood
hsa-mir-19a-3p	MIMAT0000073	SERINC1	57515	HITS-CLIP, PAR-CLIP	tarbase	Peripheral blood
hsa-mir-223-3p	MIMAT0000280	SERINC1	57515	PAR-CLIP	tarbase	Peripheral blood
hsa-mir-19a-3p	MIMAT0000073	NCOA7	135112	HITS-CLIP	tarbase	Peripheral blood
hsa-mir-18a-5p	MIMAT0000072	SASH1	23328	PAR-CLIP	tarbase	Peripheral blood
hsa-mir-19a-3p	MIMAT0000073	PPARD	5467	PAR-CLIP	tarbase	Peripheral blood
hsa-mir-18a-5p	MIMAT0000072	MAPK14	1432	HITS-CLIP	tarbase	Peripheral blood
hsa-mir-18a-5p	MIMAT0000072	KCTD20	222658	Chimeric fragments	tarbase	Peripheral blood
hsa-mir-19a-3p	MIMAT0000073	PHACTR1	221692	HITS-CLIP	tarbase	Peripheral blood
hsa-mir-18a-5p	MIMAT0000072	BACH2	60468	Chimeric fragments	tarbase	Peripheral blood
hsa-mir-18a-5p	MIMAT0000072	ZNF451	26036	PAR-CLIP, HITS-CLIP	tarbase	Peripheral blood
hsa-mir-19a-3p	MIMAT0000073	ZNF451	26036	HITS-CLIP	tarbase	Peripheral blood
hsa-mir-19a-3p	MIMAT0000073	RAB23	51715	PAR-CLIP	tarbase	Peripheral blood
hsa-mir-19a-3p	MIMAT0000073	E2F3	1871	PAR-CLIP	tarbase	Peripheral blood
hsa-mir-18a-5p	MIMAT0000072	PTP4A1	7803	PAR-CLIP	tarbase	Peripheral blood
hsa-mir-19a-3p	MIMAT0000073	PTP4A1	7803	PAR-CLIP	tarbase	Peripheral blood
hsa-mir-18a-5p	MIMAT0000072	ASCC3	10973	PAR-CLIP	tarbase	Peripheral blood
hsa-mir-18a-5p	MIMAT0000072	MED23	9439	HITS-CLIP	tarbase	Peripheral blood
hsa-mir-19a-3p	MIMAT0000073	SMAP1	60682	PAR-CLIP	tarbase	Peripheral blood
hsa-mir-19a-3p	MIMAT0000073	C6orf62	81688	HITS-CLIP, PAR-CLIP	tarbase	Peripheral blood
hsa-mir-18a-5p	MIMAT0000072	SOBP	55084	HITS-CLIP	tarbase	Peripheral blood
hsa-mir-19a-3p	MIMAT0000073	SNX3	8724	PAR-CLIP	tarbase	Peripheral blood
hsa-mir-19a-3p	MIMAT0000073	HBS1L	10767	PAR-CLIP	tarbase	Peripheral blood
hsa-mir-18a-5p	MIMAT0000072	EPM2A	7957	PAR-CLIP	tarbase	Peripheral blood
hsa-mir-19a-3p	MIMAT0000073	TMEM30A	55754	HITS-CLIP, PAR-CLIP, Chimeric fragments	tarbase	Peripheral blood
hsa-mir-223-3p	MIMAT0000280	VEGFA	7422	Western Blot	tarbase	Peripheral blood
hsa-mir-19a-3p	MIMAT0000073	FBRSL1	57666	HITS-CLIP	tarbase	Peripheral blood
hsa-mir-18a-5p	MIMAT0000072	KIF20A	10112	PAR-CLIP	tarbase	Peripheral blood
hsa-mir-18a-5p	MIMAT0000072	HSPA9	3313	Chimeric fragments	tarbase	Peripheral blood
hsa-mir-19a-3p	MIMAT0000073	HMGCR	3156	HITS-CLIP	tarbase	Peripheral blood
hsa-mir-19a-3p	MIMAT0000073	CLK4	57396	HITS-CLIP	tarbase	Peripheral blood
hsa-mir-18a-5p	MIMAT0000072	CNOT6	57472	PAR-CLIP	tarbase	Peripheral blood
hsa-mir-18a-5p	MIMAT0000072	CCNG1	900	PAR-CLIP	tarbase	Peripheral blood
hsa-mir-18a-5p	MIMAT0000072	POLR3G	10622	HITS-CLIP	tarbase	Peripheral blood
hsa-mir-19a-3p	MIMAT0000073	DROSHA	29102	HITS-CLIP	tarbase	Peripheral blood
hsa-mir-18a-5p	MIMAT0000072	LMNB1	4001	PAR-CLIP	tarbase	Peripheral blood
hsa-mir-19a-3p	MIMAT0000073	SUB1	10923	HITS-CLIP	tarbase	Peripheral blood
hsa-mir-19a-3p	MIMAT0000073	IRX4	50805	HITS-CLIP	tarbase	Peripheral blood
hsa-mir-19a-3p	MIMAT0000073	PRLR	5618	HITS-CLIP	tarbase	Peripheral blood
hsa-mir-19a-3p	MIMAT0000073	PPP2CA	5515	HITS-CLIP	tarbase	Peripheral blood
hsa-mir-19a-3p	MIMAT0000073	LIFR	3977	HITS-CLIP	tarbase	Peripheral blood
hsa-mir-19a-3p	MIMAT0000073	TRIM23	373	PAR-CLIP, HITS-CLIP	tarbase	Peripheral blood
hsa-mir-18a-5p	MIMAT0000072	CSNK1A1	1452	HITS-CLIP, PAR-CLIP	tarbase	Peripheral blood
hsa-mir-19a-3p	MIMAT0000073	CSNK1A1	1452	PAR-CLIP	tarbase	Peripheral blood
[truncated: 1,612 more rows]
