# Supplementary material for: Combination of CRP and miRNA signature as a potential diagnostic strategy for Kawasaki disease
Source: Front Pediatr. 2025 Oct 15;13:1678095. doi: 10.3389/fped.2025.1678095 (PMC12568371; doi:10.3389/fped.2025.1678095)
Supplement: Supplementary Table S2 — LncRNAs identified to be interacting with all three candidate miRNAs (miR-223-3p, miR-19a-3p and miR-18a-5p) by miRnet 2.0. [file Table2.xlsx]

## Sheet: S2
ID	Accession	Target	TargetID	Experiment	Literature	Tissue
hsa-mir-18a-5p	MIMAT0000072	LINC00622	644242	CLIP-Seq	24297251	Peripheral blood
hsa-mir-18a-5p	MIMAT0000072	GAS5	60674	CLIP-Seq	24297251	Peripheral blood
hsa-mir-18a-5p	MIMAT0000072	LINC00467	84791	CLIP-Seq	24297251	Peripheral blood
hsa-mir-18a-5p	MIMAT0000072	SEPSECS-AS1	285540	CLIP-Seq	24297251	Peripheral blood
hsa-mir-18a-5p	MIMAT0000072	LINC00847	729678	CLIP-Seq	24297251	Peripheral blood
hsa-mir-18a-5p	MIMAT0000072	SNHG15	285958	CLIP-Seq	24297251	Peripheral blood
hsa-mir-18a-5p	MIMAT0000072	MSC-AS1	100132891	CLIP-Seq	24297251	Peripheral blood
hsa-mir-18a-5p	MIMAT0000072	ZFPM2-AS1	102723356	CLIP-Seq	24297251	Peripheral blood
hsa-mir-18a-5p	MIMAT0000072	FER1L6-AS2	157376	CLIP-Seq	24297251	Peripheral blood
hsa-mir-18a-5p	MIMAT0000072	LINC00963	100506190	CLIP-Seq	24297251	Peripheral blood
hsa-mir-18a-5p	MIMAT0000072	SGMS1-AS1	104355295	CLIP-Seq	24297251	Peripheral blood
hsa-mir-18a-5p	MIMAT0000072	CASC2	255082	CLIP-Seq	24297251	Peripheral blood
hsa-mir-18a-5p	MIMAT0000072	H19	283120	CLIP-Seq	24297251	Peripheral blood
hsa-mir-18a-5p	MIMAT0000072	KCNQ1OT1	10984	CLIP-Seq	24297251	Peripheral blood
hsa-mir-18a-5p	MIMAT0000072	SNHG1	23642	CLIP-Seq	24297251	Peripheral blood
hsa-mir-18a-5p	MIMAT0000072	NEAT1	283131	CLIP-Seq	24297251	Peripheral blood
hsa-mir-18a-5p	MIMAT0000072	BCDIN3D-AS1	100286844	CLIP-Seq	24297251	Peripheral blood
hsa-mir-18a-5p	MIMAT0000072	LINC02381	400043	CLIP-Seq	24297251	Peripheral blood
hsa-mir-18a-5p	MIMAT0000072	N4BP2L2-IT2	116828	CLIP-Seq	24297251	Peripheral blood
hsa-mir-18a-5p	MIMAT0000072	FAM30A	9834	CLIP-Seq	24297251	Peripheral blood
hsa-mir-18a-5p	MIMAT0000072	OIP5-AS1	729082	CLIP-Seq	24297251	Peripheral blood
hsa-mir-18a-5p	MIMAT0000072	GABPB1-AS1	100129387	CLIP-Seq	24297251	Peripheral blood
hsa-mir-18a-5p	MIMAT0000072	DNAAF4-CCPG1	100533483	CLIP-Seq	24297251	Peripheral blood
hsa-mir-18a-5p	MIMAT0000072	LOXL1-AS1	100287616	CLIP-Seq	24297251	Peripheral blood
hsa-mir-18a-5p	MIMAT0000072	FENDRR	400550	CLIP-Seq	24297251	Peripheral blood
hsa-mir-18a-5p	MIMAT0000072	LINC01416	101927273	CLIP-Seq	24297251	Peripheral blood
hsa-mir-18a-5p	MIMAT0000072	UCA1	652995	CLIP-Seq	24297251	Peripheral blood
hsa-mir-18a-5p	MIMAT0000072	DM1-AS	109729182	CLIP-Seq	24297251	Peripheral blood
hsa-mir-18a-5p	MIMAT0000072	SDCBP2-AS1	100507495	CLIP-Seq	24297251	Peripheral blood
hsa-mir-18a-5p	MIMAT0000072	DUXAP8	503637	CLIP-Seq	24297251	Peripheral blood
hsa-mir-18a-5p	MIMAT0000072	LINC01278	92249	CLIP-Seq	24297251	Peripheral blood
hsa-mir-18a-5p	MIMAT0000072	XIST	7503	CLIP-Seq	24297251	Peripheral blood
hsa-mir-18a-5p	MIMAT0000072	FTX	100302692	CLIP-Seq	24297251	Peripheral blood
hsa-mir-19a-3p	MIMAT0000073	LINC01128	643837	CLIP-Seq	24297251	Peripheral blood
hsa-mir-19a-3p	MIMAT0000073	MIR34AHG	106614088	CLIP-Seq	24297251	Peripheral blood
hsa-mir-19a-3p	MIMAT0000073	TMEM51-AS1	200197	CLIP-Seq	24297251	Peripheral blood
hsa-mir-19a-3p	MIMAT0000073	LINC01359	101927084	CLIP-Seq	24297251	Peripheral blood
hsa-mir-19a-3p	MIMAT0000073	LAMTOR5-AS1	101410535	CLIP-Seq	24297251	Peripheral blood
hsa-mir-19a-3p	MIMAT0000073	SLC16A1-AS1	100506392	CLIP-Seq	24297251	Peripheral blood
hsa-mir-19a-3p	MIMAT0000073	MIR29B2CHG	100128537	CLIP-Seq	24297251	Peripheral blood
hsa-mir-19a-3p	MIMAT0000073	LINC00342	150759	CLIP-Seq	24297251	Peripheral blood
hsa-mir-19a-3p	MIMAT0000073	HAGLR	401022	CLIP-Seq	24297251	Peripheral blood
hsa-mir-19a-3p	MIMAT0000073	LINC01857	102724714	CLIP-Seq	24297251	Peripheral blood
hsa-mir-19a-3p	MIMAT0000073	FGD5-AS1	100505641	CLIP-Seq	24297251	Peripheral blood
hsa-mir-19a-3p	MIMAT0000073	TM4SF19-AS1	100874214	CLIP-Seq	24297251	Peripheral blood
hsa-mir-19a-3p	MIMAT0000073	LINC01096	285548	CLIP-Seq	24297251	Peripheral blood
hsa-mir-19a-3p	MIMAT0000073	DANCR	57291	CLIP-Seq	24297251	Peripheral blood
hsa-mir-19a-3p	MIMAT0000073	PURPL	643401	CLIP-Seq	24297251	Peripheral blood
hsa-mir-19a-3p	MIMAT0000073	LINC01011	401232	CLIP-Seq	24297251	Peripheral blood
hsa-mir-19a-3p	MIMAT0000073	HOXA10-AS	100874323	CLIP-Seq	24297251	Peripheral blood
hsa-mir-19a-3p	MIMAT0000073	HOTTIP	100316868	CLIP-Seq	24297251	Peripheral blood
hsa-mir-19a-3p	MIMAT0000073	SLC26A4-AS1	286002	CLIP-Seq	24297251	Peripheral blood
hsa-mir-19a-3p	MIMAT0000073	RBPMS-AS1	100128750	CLIP-Seq	24297251	Peripheral blood
hsa-mir-19a-3p	MIMAT0000073	LY6E-DT	100133669	CLIP-Seq	24297251	Peripheral blood
hsa-mir-19a-3p	MIMAT0000073	PRKCQ-AS1	439949	CLIP-Seq	24297251	Peripheral blood
hsa-mir-19a-3p	MIMAT0000073	PCAT5	102578074	CLIP-Seq	24297251	Peripheral blood
hsa-mir-19a-3p	MIMAT0000073	LINC00839	84856	CLIP-Seq	24297251	Peripheral blood
hsa-mir-19a-3p	MIMAT0000073	DLG5-AS1	100128292	CLIP-Seq	24297251	Peripheral blood
hsa-mir-19a-3p	MIMAT0000073	H19	283120	CLIP-Seq	24297251	Peripheral blood
hsa-mir-19a-3p	MIMAT0000073	KCNQ1OT1	10984	CLIP-Seq	24297251	Peripheral blood
hsa-mir-19a-3p	MIMAT0000073	NEAT1	283131	CLIP-Seq	24297251	Peripheral blood
hsa-mir-19a-3p	MIMAT0000073	HOTAIR	100124700	CLIP-Seq	24297251	Peripheral blood
hsa-mir-19a-3p	MIMAT0000073	HELLPAR	101101692	CLIP-Seq	24297251	Peripheral blood
hsa-mir-19a-3p	MIMAT0000073	TMEM132D-AS1	283352	CLIP-Seq	24297251	Peripheral blood
hsa-mir-19a-3p	MIMAT0000073	TPM1-AS	111064646	CLIP-Seq	24297251	Peripheral blood
hsa-mir-19a-3p	MIMAT0000073	UBL7-AS1	440288	CLIP-Seq	24297251	Peripheral blood
hsa-mir-19a-3p	MIMAT0000073	ST20-AS1	283687	CLIP-Seq	24297251	Peripheral blood
hsa-mir-19a-3p	MIMAT0000073	CCDC144NL-AS1	440416	CLIP-Seq	24297251	Peripheral blood
hsa-mir-19a-3p	MIMAT0000073	LINC01476	101927728	CLIP-Seq	24297251	Peripheral blood
hsa-mir-19a-3p	MIMAT0000073	SNHG20	654434	CLIP-Seq	24297251	Peripheral blood
hsa-mir-19a-3p	MIMAT0000073	DLGAP1-AS1	649446	CLIP-Seq	24297251	Peripheral blood
hsa-mir-19a-3p	MIMAT0000073	LINC00667	339290	CLIP-Seq	24297251	Peripheral blood
hsa-mir-19a-3p	MIMAT0000073	SNHG17	388796	CLIP-Seq	24297251	Peripheral blood
hsa-mir-19a-3p	MIMAT0000073	LINC00313	114038	CLIP-Seq	24297251	Peripheral blood
hsa-mir-19a-3p	MIMAT0000073	LINC02575	111216286	CLIP-Seq	24297251	Peripheral blood
hsa-mir-19a-3p	MIMAT0000073	MCM3AP-AS1	114044	CLIP-Seq	24297251	Peripheral blood
hsa-mir-19a-3p	MIMAT0000073	XIST	7503	CLIP-Seq	24297251	Peripheral blood
hsa-mir-19a-3p	MIMAT0000073	JPX	554203	CLIP-Seq	24297251	Peripheral blood
hsa-mir-19a-3p	MIMAT0000073	FTX	100302692	CLIP-Seq	24297251	Peripheral blood
hsa-mir-223-3p	MIMAT0000280	GAS5	60674	CLIP-Seq	24297251	Peripheral blood
hsa-mir-223-3p	MIMAT0000280	LINC00538	100861504	CLIP-Seq	24297251	Peripheral blood
hsa-mir-223-3p	MIMAT0000280	LINC01876	101929378	CLIP-Seq	24297251	Peripheral blood
hsa-mir-223-3p	MIMAT0000280	FGD5-AS1	100505641	CLIP-Seq	24297251	Peripheral blood
hsa-mir-223-3p	MIMAT0000280	NOP14-AS1	317648	CLIP-Seq	24297251	Peripheral blood
hsa-mir-223-3p	MIMAT0000280	EPB41L4A-AS1	114915	CLIP-Seq	24297251	Peripheral blood
hsa-mir-223-3p	MIMAT0000280	HOXA11-AS	221883	CLIP-Seq	24297251	Peripheral blood
hsa-mir-223-3p	MIMAT0000280	MAGI2-AS3	100505881	CLIP-Seq	24297251	Peripheral blood
hsa-mir-223-3p	MIMAT0000280	DLX6-AS1	285987	CLIP-Seq	24297251	Peripheral blood
hsa-mir-223-3p	MIMAT0000280	MINCR	100507316	CLIP-Seq	24297251	Peripheral blood
hsa-mir-223-3p	MIMAT0000280	LINC00839	84856	CLIP-Seq	24297251	Peripheral blood
hsa-mir-223-3p	MIMAT0000280	KCNQ1OT1	10984	CLIP-Seq	24297251	Peripheral blood
hsa-mir-223-3p	MIMAT0000280	NAV2-IT1	100874305	CLIP-Seq	24297251	Peripheral blood
hsa-mir-223-3p	MIMAT0000280	INTS6-AS1	100507398	CLIP-Seq	24297251	Peripheral blood
hsa-mir-223-3p	MIMAT0000280	MIR17HG	407975	CLIP-Seq	24297251	Peripheral blood
hsa-mir-223-3p	MIMAT0000280	LINC00648	100506433	CLIP-Seq	24297251	Peripheral blood
hsa-mir-223-3p	MIMAT0000280	PSMA3-AS1	379025	CLIP-Seq	24297251	Peripheral blood
hsa-mir-223-3p	MIMAT0000280	OIP5-AS1	729082	CLIP-Seq	24297251	Peripheral blood
hsa-mir-223-3p	MIMAT0000280	PITPNA-AS1	100306951	CLIP-Seq	24297251	Peripheral blood
hsa-mir-223-3p	MIMAT0000280	ZNF561-AS1	284385	CLIP-Seq	24297251	Peripheral blood
hsa-mir-223-3p	MIMAT0000280	LINC01842	101928845	CLIP-Seq	24297251	Peripheral blood
hsa-mir-223-3p	MIMAT0000280	IGFL2-AS1	645553	CLIP-Seq	24297251	Peripheral blood
hsa-mir-223-3p	MIMAT0000280	RALY-AS1	101926888	CLIP-Seq	24297251	Peripheral blood
hsa-mir-223-3p	MIMAT0000280	MIR155HG	114614	CLIP-Seq	24297251	Peripheral blood
hsa-mir-223-3p	MIMAT0000280	CBR3-AS1	100506428	CLIP-Seq	24297251	Peripheral blood
hsa-mir-223-3p	MIMAT0000280	DUXAP8	503637	CLIP-Seq	24297251	Peripheral blood
