# Supplementary material for: Combination of CRP and miRNA signature as a potential diagnostic strategy for Kawasaki disease
Source: Front Pediatr. 2025 Oct 15;13:1678095. doi: 10.3389/fped.2025.1678095 (PMC12568371; doi:10.3389/fped.2025.1678095)
Supplement: Supplementary Table S3 — KEGG pathways implicated in candidate miRNAs and associated genes analyzed by miRnet 2.0. [file Table3.xlsx]

## Sheet: S3
Pathway	Total	Expected	Hits	Pval	FDR
HTLV-I infection	199	11.4	31	1.79e-07	9.15e-06
Pathways in cancer	310	17.7	41	1.83e-07	9.15e-06
Chronic myeloid leukemia	73	4.16	17	4.23e-07	1.41e-05
Measles	102	5.82	20	7.87e-07	1.97e-05
Colorectal cancer	49	2.8	13	2.09e-06	4.18e-05
Prostate cancer	87	4.96	17	5.72e-06	9.53e-05
Endocytosis	101	5.76	18	1.18e-05	0.000161
Acute myeloid leukemia	57	3.25	13	1.29e-05	0.000161
p53 signaling pathway	68	3.88	14	2.09e-05	0.000232
Pancreatic cancer	69	3.94	14	2.49e-05	0.000249
Epstein-Barr virus infection	91	5.19	16	4.32e-05	0.000393
Toxoplasmosis	93	5.31	16	5.7e-05	0.000472
Cell cycle	124	7.07	19	6.14e-05	0.000472
Chagas disease (American trypanosomiasis)	89	5.08	15	0.000124	0.000886
Adipocytokine signaling pathway	63	3.59	12	0.000181	0.00121
Glioma	65	3.71	12	0.000246	0.00154
Osteoclast differentiation	119	6.79	17	0.000358	0.00211
Jak-STAT signaling pathway	99	5.65	15	0.000418	0.0023
MAPK signaling pathway	265	15.1	29	0.000437	0.0023
Hepatitis C	100	5.71	15	0.000467	0.00234
Small cell lung cancer	80	4.56	13	0.000508	0.00242
Neurotrophin signaling pathway	123	7.02	17	0.000532	0.00242
Non-small cell lung cancer	52	2.97	10	0.000578	0.00251
Insulin signaling pathway	137	7.82	18	0.000682	0.00284
Apoptosis	83	4.74	13	0.00073	0.00292
TGF-beta signaling pathway	84	4.79	13	0.000821	0.00316
Bladder cancer	29	1.65	7	0.000958	0.00346
Influenza A	107	6.1	15	0.000969	0.00346
Toll-like receptor signaling pathway	97	5.53	14	0.00106	0.00366
Type II diabetes mellitus	48	2.74	9	0.00131	0.00426
Amyotrophic lateral sclerosis (ALS)	39	2.22	8	0.00132	0.00426
Progesterone-mediated oocyte maturation	80	4.56	12	0.00171	0.00534
Endometrial cancer	44	2.51	8	0.00297	0.009
Focal adhesion	200	11.4	21	0.00449	0.013
Shigellosis	47	2.68	8	0.00454	0.013
Melanoma	68	3.88	10	0.00474	0.0132
Adherens junction	70	3.99	10	0.00585	0.0151
NOD-like receptor signaling pathway	49	2.8	8	0.0059	0.0151
RIG-I-like receptor signaling pathway	49	2.8	8	0.0059	0.0151
Fc epsilon RI signaling pathway	75	4.28	10	0.00951	0.0238
mTOR signaling pathway	45	2.57	7	0.0128	0.0312
Gastric acid secretion	56	3.19	8	0.0132	0.0314
Herpes simplex infection	103	5.88	12	0.0135	0.0314
Regulation of actin cytoskeleton	182	10.4	18	0.0149	0.0339
GnRH signaling pathway	94	5.36	11	0.0172	0.0382
Leukocyte transendothelial migration	108	6.16	12	0.0192	0.0404
RNA degradation	60	3.42	8	0.0195	0.0404
Renal cell carcinoma	60	3.42	8	0.0195	0.0404
Tuberculosis	174	9.93	17	0.0198	0.0404
Vibrio cholerae infection	19	1.08	4	0.0203	0.0406
ErbB signaling pathway	87	4.96	10	0.0252	0.0485
Phosphatidylinositol signaling system	75	4.28	9	0.0257	0.0485
B cell receptor signaling pathway	75	4.28	9	0.0257	0.0485
Melanogenesis	101	5.76	11	0.0278	0.0515
Protein processing in endoplasmic reticulum	129	7.36	13	0.0313	0.0569
Chemokine signaling pathway	189	10.8	17	0.04	0.0714
Aldosterone-regulated sodium reabsorption	34	1.94	5	0.0417	0.0732
Oocyte meiosis	108	6.16	11	0.0426	0.0734
Long-term potentiation	70	3.99	8	0.0443	0.0751
Salmonella infection	72	4.11	8	0.051	0.0841
T cell receptor signaling pathway	98	5.59	10	0.0513	0.0841
SNARE interactions in vesicular transport	27	1.54	4	0.0646	0.103
Wnt signaling pathway	144	8.22	13	0.0658	0.103
VEGF signaling pathway	76	4.34	8	0.0662	0.103
Leishmaniasis	51	2.91	6	0.0682	0.105
Legionellosis	40	2.28	5	0.0749	0.113
Carbohydrate digestion and absorption	18	1.03	3	0.0794	0.119
Synthesis and degradation of ketone bodies	9	0.513	2	0.0895	0.13
Rheumatoid arthritis	19	1.08	3	0.0905	0.13
Vascular smooth muscle contraction	109	6.22	10	0.091	0.13
Dopaminergic synapse	124	7.07	11	0.0947	0.133
Bacterial invasion of epithelial cells	56	3.19	6	0.0975	0.135
Fc gamma R-mediated phagocytosis	97	5.53	9	0.1	0.137
Amoebiasis	46	2.62	5	0.119	0.161
Circadian rhythm - mammal	22	1.26	3	0.127	0.167
Vasopressin-regulated water reabsorption	22	1.26	3	0.127	0.167
Salivary secretion	49	2.8	5	0.145	0.186
Endocrine and other factor-regulated calcium reabsorption	36	2.05	4	0.147	0.186
Dorso-ventral axis formation	12	0.685	2	0.147	0.186
Dilated cardiomyopathy	78	4.45	7	0.155	0.193
Amphetamine addiction	64	3.65	6	0.156	0.193
Epithelial cell signaling in Helicobacter pylori infection	37	2.11	4	0.158	0.193
Pertussis	52	2.97	5	0.173	0.206
Cholinergic synapse	95	5.42	8	0.173	0.206
Phagosome	53	3.02	5	0.183	0.215
Cytokine-cytokine receptor interaction	253	14.4	18	0.193	0.224
Long-term depression	70	3.99	6	0.208	0.239
Thyroid cancer	28	1.6	3	0.212	0.241
Bile secretion	29	1.65	3	0.228	0.25
N-Glycan biosynthesis	43	2.45	4	0.228	0.25
Axon guidance	118	6.73	9	0.23	0.25
Tight junction	118	6.73	9	0.23	0.25
Pancreatic secretion	30	1.71	3	0.243	0.261
Vitamin B6 metabolism	5	0.285	1	0.255	0.268
Type I diabetes mellitus	5	0.285	1	0.255	0.268
Alanine, aspartate and glutamate metabolism	32	1.83	3	0.275	0.286
RNA transport	126	7.19	9	0.291	0.3
PPAR signaling pathway	64	3.65	5	0.301	0.307
Cytosolic DNA-sensing pathway	20	1.14	2	0.317	0.32
Ether lipid metabolism	35	2	3	0.322	0.322
