# Supplementary material for: Combination of CRP and miRNA signature as a potential diagnostic strategy for Kawasaki disease
Source: Front Pediatr. 2025 Oct 15;13:1678095. doi: 10.3389/fped.2025.1678095 (PMC12568371; doi:10.3389/fped.2025.1678095)
Supplement: Supplementary Table S4 — KEGG pathways encompass all three miRNAs analyzed by miRnet 2.0. [file Table4.xlsx]

## Sheet: S4
Pathway	Total	Expected	Hits	Pval	FDR
Bladder cancer	29	0.0558	2	0.0013	0.0416
Glioma	65	0.125	2	0.00642	0.0515
p53 signaling pathway	68	0.131	2	0.00701	0.0515
Melanoma	68	0.131	2	0.00701	0.0515
Chronic myeloid leukemia	73	0.14	2	0.00805	0.0515
Prostate cancer	87	0.167	2	0.0113	0.0562
Epstein-Barr virus infection	91	0.175	2	0.0123	0.0562
Cell cycle	124	0.238	2	0.0222	0.0888
Steroid biosynthesis	18	0.0346	1	0.0341	0.121
Alanine, aspartate and glutamate metabolism	32	0.0615	1	0.0599	0.19
Pathogenic Escherichia coli infection	35	0.0673	1	0.0654	0.19
Amino sugar and nucleotide sugar metabolism	45	0.0865	1	0.0834	0.202
Shigellosis	47	0.0904	1	0.0869	0.202
MAPK signaling pathway	265	0.51	2	0.0884	0.202
Ribosome biogenesis in eukaryotes	55	0.106	1	0.101	0.206
Bacterial invasion of epithelial cells	56	0.108	1	0.103	0.206
Pathways in cancer	310	0.596	2	0.116	0.208
Complement and coagulation cascades	67	0.129	1	0.122	0.208
Adherens junction	70	0.135	1	0.127	0.208
Salmonella infection	72	0.138	1	0.13	0.208
Apoptosis	83	0.16	1	0.149	0.227
Fc gamma R-mediated phagocytosis	97	0.187	1	0.172	0.23
Hepatitis C	100	0.192	1	0.177	0.23
Endocytosis	101	0.194	1	0.178	0.23
Measles	102	0.196	1	0.18	0.23
Neurotrophin signaling pathway	123	0.237	1	0.213	0.258
RNA transport	126	0.242	1	0.218	0.258
Wnt signaling pathway	144	0.277	1	0.245	0.28
Regulation of actin cytoskeleton	182	0.35	1	0.3	0.331
Chemokine signaling pathway	189	0.363	1	0.31	0.331
HTLV-I infection	199	0.383	1	0.324	0.334
Cytokine-cytokine receptor interaction	253	0.487	1	0.394	0.394
